# Supplementary material for: Genomic Responses to Arsenic in the Cyanobacterium Synechocystis sp. PCC 6803
Source: PLoS One. 2014 May 5;9(5):e96826. doi: 10.1371/journal.pone.0096826 (PMC4010505; doi:10.1371/journal.pone.0096826)
Supplement: Table S1 — Genes differentially expressed after arsenic treatments in WT Synechocystis cells. (XLSX) [file pone.0096826.s002.xlsx]

## Sheet: Hoja1
Table S1. Genes differentially expressed after arsenic treatments in WT Synechocystis cells.
Induced arsenite
Probe name	Systematic probe name	Systematic gene ID	P.Value	Average ratio AsIII/control	Gene name	Cyanobase description	Cyanobase functional category	Cyanobase specific category
slr0944	slr0944	slr0944	7.84e-22	1199.4	arsB	multidrug-efflux transporter	Transport and binding proteins	multidrug-efflux transporter
slr0945	slr0945	slr0945	4.29e-18	487.696	arsH	arsenical resistance protein ArsH homolog	Other categories	arsenical resistance protein ArsH homolog
slr0946	slr0946	slr0946	4.83e-20	312.359	arsC	arsenate reductase	Other categories	arsenate reductase
sll1514	sll1514	sll1514	0.000451951	186.051	hspA, hsp17	16.6 kDa small heat shock protein, molecular chaperone	Cellular processes	16.6 kDa small heat shock protein, molecular chaperone
NT01SS1502	5_sll1620_as	#N/A	4.69e-11	47.6226	#N/A	#N/A	#N/A	#N/A
NT01SS0509	3_slr1597	#N/A	0.000705875	40.8096	#N/A	#N/A	#N/A	#N/A
sll0846	sll0846	sll0846	1.38e-06	38.8074	0	hypothetical protein	Hypothetical	hypothetical protein
slr0798	slr0798	slr0798	1.62e-06	34.1011	ziaA	zinc-transporting P-type ATPase (zinc efflux pump) involved in zinc tolerance	Transport and binding proteins	zinc-transporting P-type ATPase (zinc efflux pump) involved in zinc tolerance
sll0528	sll0528	sll0528	0.000220339	32.0399	0	hypothetical protein	Hypothetical	hypothetical protein
slr1675	slr1675	slr1675	5.83e-06	30.6371	hypA1	putative hydrogenase expression/formation protein HypA1	Other categories	putative hydrogenase expression/formation protein HypA1
slr1641	slr1641	slr1641	1.1e-07	29.0637	clpB1	ClpB protein	Translation	ClpB protein
slr1603	slr1603	slr1603	1.61e-06	27.0401	0	hypothetical protein	Hypothetical	hypothetical protein
NT01SS2245	slr1675_2	slr1675	6.99e-06	24.1599	hypA1	putative hydrogenase expression/formation protein HypA1	Other categories	putative hydrogenase expression/formation protein HypA1
slr0095	slr0095	slr0095	8.84e-06	22.7969	0	O-methyltransferase	Other categories	O-methyltransferase
slr1738	slr1738	slr1738	3.26e-11	20.8161	slr1738, perR	transcription regulator Fur family	Regulatory functions	transcription regulator Fur family
slr1285	slr1285	slr1285	0.00250134	19.4635	hik34	two-component sensor histidine kinase	Regulatory functions	two-component sensor histidine kinase
NT01SS1532	sll0846_2	sll0846	0.00142532	18.9876	0	hypothetical protein	Hypothetical	hypothetical protein
NT01SS1500	slr1738_2	slr1738	4.58e-10	18.5904	slr1738, perR	transcription regulator Fur family	Regulatory functions	transcription regulator Fur family
slr1413	slr1413	slr1413	3.9e-05	15.5217	0	hypothetical protein	Hypothetical	hypothetical protein
NT01SS1830	5_slr1516	#N/A	5.04e-07	15.0225	#N/A	#N/A	#N/A	#N/A
slr0093	slr0093	slr0093	9.43e-05	14.8054	dnaJ	DnaJ protein, heat shock protein 40, molecular chaperone	Cellular processes	DnaJ protein, heat shock protein 40, molecular chaperone
slr1676	slr1676	slr1676	1.86e-05	14.285	0	hypothetical protein	Hypothetical	hypothetical protein
slr0967	slr0967	slr0967	1.7e-07	11.9714	0	hypothetical protein	Hypothetical	hypothetical protein
slr1674	slr1674	slr1674	0.000490335	11.6686	0	hypothetical protein	Hypothetical	hypothetical protein
slr1687	slr1687	slr1687	3.54e-05	11.667	0	hypothetical protein	Hypothetical	hypothetical protein
slr0947	slr0947	slr0947	5.09e-08	11.4746	rpaB, ycf27, rre26	response regulator for energy transfer from phycobilisomes to photosystems	Regulatory functions	response regulator for energy transfer from phycobilisomes to photosystems
slr1805	slr1805	slr1805	3.23e-08	11.3437	hik16	two-component sensor histidine kinase	Regulatory functions	two-component sensor histidine kinase
sll1621	sll1621	sll1621	1.82e-07	10.2121	0	AhpC/TSA family protein	Other categories	AhpC/TSA family protein
slr1119	slr1119	slr1119	9.3e-05	9.67418	0	hypothetical protein	Hypothetical	hypothetical protein
slr0796	slr0796	slr0796	0.000313091	9.63933	nrsD, nreB	nickel permease involved in nickel and cobalt tolerance	Transport and binding proteins	nickel permease involved in nickel and cobalt tolerance
slr2076	slr2076	slr2076	3.07e-07	9.40737	groEL1, cpn60-1	60kD chaperonin	Cellular processes	60kD chaperonin
slr2075	slr2075	slr2075	0.000449477	9.17388	groES	10kD chaperonin	Cellular processes	10kD chaperonin
sll0549	sll0549	sll0549	8.47e-05	9.17124	0	hypothetical protein	Hypothetical	hypothetical protein
sll0170	sll0170	sll0170	4.29e-07	9.02914	dnaK2, dnaK	DnaK protein 2, heat shock protein 70, molecular chaperone	Cellular processes	DnaK protein 2, heat shock protein 70, molecular chaperone
NT01SS1036	3_slr2076	#N/A	5.2e-06	8.91546	#N/A	#N/A	#N/A	#N/A
slr1516	slr1516	slr1516	6.87e-05	8.8953	sodB	superoxide dismutase	Cellular processes	superoxide dismutase
NT01SS2606	sll0306	sll0306	1.35e-05	8.58683	sigB, rpoD	RNA polymerase group 2 sigma factor	Transcription	RNA polymerase group 2 sigma factor
slr1963	slr1963	slr1963	0.00115584	8.52375	0	water-soluble carotenoid protein	Hypothetical	water-soluble carotenoid protein
NT01SS2269	3_slr1684	#N/A	8.56e-08	8.26246	#N/A	#N/A	#N/A	#N/A
sll0296	sll0296	sll0296	4.58e-10	8.22727	0	hypothetical protein	Hypothetical	hypothetical protein
ssr0759	ssr0759	ssr0759	1.36e-09	8.14688	0	unknown protein	Unknown	unknown protein
NT01SS1537	sll0843	sll0843	0.00484873	8.09241	0	unknown protein	Unknown	unknown protein
ssl0452	ssl0452	ssl0452	0.00116116	8.07942	nblA1	phycobilisome degradation protein NblA	Photosynthesis and respiration	phycobilisome degradation protein NblA
ssl0832	ssl0832	ssl0832	2.61e-05	7.99258	0	hypothetical protein	Hypothetical	hypothetical protein
sll0793	sll0793	sll0793	0.000109558	7.22859	0	hypothetical protein	Hypothetical	hypothetical protein
NT01SS2400	3_ssr0757	#N/A	5.58e-08	7.2209	#N/A	#N/A	#N/A	#N/A
NT01SS2404	ssr0761	ssr0761	8.02e-08	6.95047	0	hypothetical protein	Hypothetical	hypothetical protein
NT01SS2399	ssr0757	ssr0757	1e-08	6.81582	0	hypothetical protein	Hypothetical	hypothetical protein
slr1739	slr1739	slr1739	8.56e-08	6.77235	psb28-2	photosystem II 13 kDa protein homolog	Photosynthesis and respiration	photosystem II 13 kDa protein homolog
ssl0453	ssl0453	ssl0453	0.00126921	6.60358	nblA2	phycobilisome degradation protein NblA	Photosynthesis and respiration	phycobilisome degradation protein NblA
slr1204	slr1204	slr1204	1.14e-05	6.49771	htrA	protease	Translation	protease
sll0416	sll0416	sll0416	3.68e-07	6.44281	groEL2, cpn60-2	60 kDa chaperonin 2, GroEL2, molecular chaperone	Cellular processes	60 kDa chaperonin 2, GroEL2, molecular chaperone
NT01SS1952	3_slr0816	#N/A	9.05e-08	6.3363	#N/A	#N/A	#N/A	#N/A
sll0430	sll0430	sll0430	0.000556354	6.23258	htpG	HtpG, heat shock protein 90, molecular chaperone	Cellular processes	HtpG, heat shock protein 90, molecular chaperone
slr1300	slr1300	slr1300	1.3e-09	6.21806	ubiH, visB	similar to 2-octaprenyl-6-methoxyphenol hydroxylase	Biosynthesis of cofactors, prosthetic groups, and carriers	similar to 2-octaprenyl-6-methoxyphenol hydroxylase
slr1903	slr1903	slr1903	1.9e-07	6.20742	ISY120a	putative transposase [ISY120a: 851653 - 852454]	Other categories	putative transposase [ISY120a: 851653 - 852454]
NT01SS2402	ssr0759_2	ssr0759	3.31e-09	6.1511	0	unknown protein	Unknown	unknown protein
slr1928	slr1928	slr1928	2.54e-06	6.10751	pilA5	type 4 pilin-like protein	Unknown	type 4 pilin-like protein
sll1688	sll1688	sll1688	0.00360206	6.08357	thrC	threonine synthase	Amino acid biosynthesis	threonine synthase
sll1154	sll1154	sll1154	1.93e-07	6.05822	norA	putative antibiotic efflux protein	Other categories	putative antibiotic efflux protein
NT01SS0514	3_sll1512	#N/A	1.14e-09	5.95392	#N/A	#N/A	#N/A	#N/A
sll1681	sll1681	sll1681	6.04e-05	5.89741	0	unknown protein	Unknown	unknown protein
sll0539	sll0539	sll0539	0.00647868	5.85069	0	unknown protein	Unknown	unknown protein
sll0792	sll0792	sll0792	1.01e-05	5.82345	ziaR, smtB	Zinc-responsive repressor ZiaR	Regulatory functions	Zinc-responsive repressor ZiaR
slr0952	slr0952	slr0952	4.82e-06	5.80829	fbpII, fbp, fdp	fructose-1,6-bisphosphatase	Energy metabolism	fructose-1,6-bisphosphatase
slr0953	slr0953	slr0953	5.63e-07	5.66973	0	sucrose-phosphate phosphatase	Energy metabolism	sucrose-phosphate phosphatase
sll0986	sll0986	sll0986	5.58e-08	5.64825	ISY120f	putative transposase [ISY120f(partial copy): 664387 - 664775]	Other categories	putative transposase [ISY120f(partial copy): 664387 - 664775]
NT01SS1472	3_sll1688_2	#N/A	0.00428674	5.62616	#N/A	#N/A	#N/A	#N/A
slr0611	slr0611	slr0611	2.69e-06	5.59849	sds	solanesyl diphosphate synthase	Biosynthesis of cofactors, prosthetic groups, and carriers	solanesyl diphosphate synthase
NT01SS0686	5_sll1929	#N/A	5.45e-06	5.51036	#N/A	#N/A	#N/A	#N/A
NT01SS2677	slr0185_2	slr0185	3.37e-05	5.45709	umpS	orotate phosphoribosyltransferase	Purines, pyrimidines, nucleosides, and nucleotides	orotate phosphoribosyltransferase
sll0169	sll0169	sll0169	0.000995102	5.31129	0	cell division protein Ftn2 homolog	Cellular processes	cell division protein Ftn2 homolog
sll1894	sll1894	sll1894	1.01e-05	5.26768	ribA	riboflavin biosynthesis protein RibA	Biosynthesis of cofactors, prosthetic groups, and carriers	riboflavin biosynthesis protein RibA
slr0885	slr0885	slr0885	0.00130408	5.19585	0	hypothetical protein	Hypothetical	hypothetical protein
slr2096	slr2096	slr2096	6.12e-07	5.18042	ISY120c	putative transposase [ISY120c: 1561629 - 1562430]	Other categories	putative transposase [ISY120c: 1561629 - 1562430]
NT01SS0751	sll0982_as	sll0982	6.16e-06	5.12321	0	unknown protein	Unknown	unknown protein
slr0818	slr0818	slr0818	2.72e-07	5.11338	0	hypothetical protein	Hypothetical	hypothetical protein
slr2077	slr2077	slr2077	0.000177019	5.10739	0	probable ABC transporter, periplasmic binding protein	Transport and binding proteins	probable ABC transporter, periplasmic binding protein
ssl0564	ssl0564	ssl0564	8.21e-08	5.09098	ompR	transcriptional regulator	Regulatory functions	transcriptional regulator
slr0845	slr0845	slr0845	2.81e-07	5.02874	0	hypothetical protein	Hypothetical	hypothetical protein
NT01SS2674	sll0157	sll0157	4.12e-06	5.02292	0	hypothetical protein	Hypothetical	hypothetical protein
sll1680	sll1680	sll1680	2.13e-08	5.01098	0	hypothetical protein	Hypothetical	hypothetical protein
NT01SS1180	5_ssl2250_as	#N/A	0.00186369	4.95492	#N/A	#N/A	#N/A	#N/A
NT01SS0682	ssl3649	ssl3649	1.58e-06	4.88558	0	putative transposase [ISY120d(partial copy): 604956 - 605288]	Other categories	putative transposase [ISY120d(partial copy): 604956 - 605288]
NT01SS0515	sll1512	sll1512	1.45e-05	4.86373	0	hypothetical protein	Hypothetical	hypothetical protein
NT01SS2339	sll1541	sll1541	0.000150501	4.83742	0	hypothetical protein	Hypothetical	hypothetical protein
slr0579	slr0579	slr0579	0.000633202	4.81779	0	unknown protein	Unknown	unknown protein
sll1157	sll1157	sll1157	9.66e-07	4.80666	ISY120b	putative transposase [ISY120b: 1385747 - 1386548]	Other categories	putative transposase [ISY120b: 1385747 - 1386548]
slr0948	slr0948	slr0948	3.61e-06	4.78097	0	hypothetical protein	Hypothetical	hypothetical protein
NT01SS3388	sll0103	sll0103	4.83e-09	4.74022	0	hypothetical protein	Hypothetical	hypothetical protein
slr0082	slr0082	slr0082	1.65e-05	4.73983	0	hypothetical protein	Hypothetical	hypothetical protein
sll0983	sll0983	sll0983	9e-07	4.72462	0	hypothetical protein	Hypothetical	hypothetical protein
slr0959	slr0959	slr0959	0.00152769	4.67096	0	hypothetical protein	Hypothetical	hypothetical protein
sll0185	sll0185	sll0185	0.00104693	4.52446	0	hypothetical protein	Hypothetical	hypothetical protein
slr0299	slr0299	slr0299	2.03e-05	4.487	0	hypothetical protein	Hypothetical	hypothetical protein
slr0184	slr0184	slr0184	1.83e-06	4.45406	0	unknown protein	Unknown	unknown protein
sll0020	sll0020	sll0020	4.48e-06	4.41927	clpC	ATP-dependent Clp protease ATPase subunit	Translation	ATP-dependent Clp protease ATPase subunit
sll0005	sll0005	sll0005	0.000173264	4.38837	0	hypothetical protein	Hypothetical	hypothetical protein
NT01SS3218	5_slr0574	#N/A	5.14e-07	4.30399	#N/A	#N/A	#N/A	#N/A
slr0292	slr0292	slr0292	3.75e-05	4.2671	0	hypothetical protein	Hypothetical	hypothetical protein
NT01SS1479	3_slr1822	#N/A	6.59e-05	4.23963	#N/A	#N/A	#N/A	#N/A
sll0759	sll0759	sll0759	7.21e-07	4.20366	0	ABC transporter ATP-binding protein	Transport and binding proteins	ABC transporter ATP-binding protein
sll0995	sll0995	sll0995	7.7e-05	4.10473	0	hypothetical protein	Hypothetical	hypothetical protein
NT01SS2087	sll1389	sll1389	5.09e-08	4.02741	0	hypothetical protein	Hypothetical	hypothetical protein
slr0112	slr0112	slr0112	0.000515844	3.98818	0	unknown protein	Unknown	unknown protein
slr0936	slr0936	slr0936	1.68e-05	3.96719	nadC	nicotinate-nucleotide pyrophosphorylase	Biosynthesis of cofactors, prosthetic groups, and carriers	nicotinate-nucleotide pyrophosphorylase
slr0445	slr0445	slr0445	9.3e-05	3.95545	0	hypothetical protein	Hypothetical	hypothetical protein
slr1167	slr1167	slr1167	5.05e-05	3.9513	gldA	glycerol dehydrogenase	Fatty acid, phospholipid and sterol metabolism	glycerol dehydrogenase
slr1809	slr1809	slr1809	4.35e-07	3.91427	0	unknown protein	Unknown	unknown protein
slr1417	slr1417	slr1417	5.63e-05	3.90081	ycf57, iscA	hypothetical protein YCF57	Hypothetical	hypothetical protein YCF57
NT01SS1005	5_ssr2016	#N/A	0.00049911	3.89789	#N/A	#N/A	#N/A	#N/A
slr1128	slr1128	slr1128	1.45e-05	3.87898	0	hypothetical protein	Hypothetical	hypothetical protein
sll0088	sll0088	sll0088	1.28e-05	3.87407	sufR	hypothetical protein	Hypothetical	hypothetical protein
slr1498	slr1498	slr1498	5.58e-08	3.86054	hypD	putative hydrogenase expression/formation protein HypD	Other categories	putative hydrogenase expression/formation protein HypD
slr2095	slr2095	slr2095	5.86e-05	3.85662	ISY120c	putative transposase [ISY120c: 1561629 - 1562430]	Other categories	putative transposase [ISY120c: 1561629 - 1562430]
NT01SS0783	ssr2333_2	ssr2333	0.000564811	3.8424	0	unknown protein	Unknown	unknown protein
NT01SS0544	ssr2711_2	ssr2711	0.00192473	3.81739	0	hypothetical protein	Hypothetical	hypothetical protein
sll0982	sll0982	sll0982	4.09e-05	3.81538	0	unknown protein	Unknown	unknown protein
NT01SS0490	sll0639	sll0639	6.94e-07	3.80028	0	hypothetical protein	Hypothetical	hypothetical protein
slr1608	slr1608	slr1608	0.00142897	3.79773	gdhB	putative glucose dehydrogenase-B, periplasmic protein	Hypothetical	putative glucose dehydrogenase-B, periplasmic protein
NT01SS0685	5_sll1929_as	#N/A	0.000135165	3.78211	#N/A	#N/A	#N/A	#N/A
NT01SS1698	5_sll1592	#N/A	3.23e-08	3.76471	#N/A	#N/A	#N/A	#N/A
sll0749	sll0749	sll0749	6.6e-06	3.70735	0	hypothetical protein	Hypothetical	hypothetical protein
slr1895	slr1895	slr1895	2.32e-08	3.67178	0	hypothetical protein	Hypothetical	hypothetical protein
slr1598	slr1598	slr1598	1.81e-06	3.65888	lipA, lip	lipoic acid synthetase	Biosynthesis of cofactors, prosthetic groups, and carriers	lipoic acid synthetase
NT01SS0907	5_slr1148	#N/A	0.00654446	3.64249	#N/A	#N/A	#N/A	#N/A
sll1106	sll1106	sll1106	0.00705097	3.63112	0	hypothetical protein	Hypothetical	hypothetical protein
slr0971	slr0971	slr0971	1.01e-06	3.57247	0	hypothetical protein	Hypothetical	hypothetical protein
slr0544	slr0544	slr0544	1.94e-07	3.56954	0	ATP-binding protein of ABC transporter	Transport and binding proteins	ATP-binding protein of ABC transporter
slr0600	slr0600	slr0600	1.01e-05	3.54928	0	NADP-thioredoxin reductase	Biosynthesis of cofactors, prosthetic groups, and carriers	NADP-thioredoxin reductase
NT01SS0750	sll0983_2	sll0983	2.83e-05	3.48629	0	hypothetical protein	Hypothetical	hypothetical protein
ssl2501	ssl2501	ssl2501	0.000395117	3.43117	0	unknown protein	Unknown	unknown protein
slr1811	slr1811	slr1811	0.000148918	3.42222	0	hypothetical protein	Hypothetical	hypothetical protein
sll0914	sll0914	sll0914	3.24e-05	3.36813	0	unknown protein	Unknown	unknown protein
slr1203	slr1203	slr1203	7.69e-06	3.3619	0	hypothetical protein	Hypothetical	hypothetical protein
slr1807	slr1807	slr1807	8.39e-07	3.3569	0	hypothetical protein	Hypothetical	hypothetical protein
slr0217	slr0217	slr0217	1.34e-05	3.34251	0	hypothetical protein	Hypothetical	hypothetical protein
slr0036	slr0036	slr0036	6.12e-07	3.33631	aspC, aat	aspartate aminotransferase	Amino acid biosynthesis	aspartate aminotransferase
slr1127	slr1127	slr1127	2.7e-06	3.33318	0	unknown protein	Unknown	unknown protein
sll0788	sll0788	sll0788	0.000248745	3.30766	0	hypothetical protein	Hypothetical	hypothetical protein
sll2008	sll2008	sll2008	9.18e-05	3.30065	0	processing protease	Translation	processing protease
sll1623	sll1623	sll1623	0.000462592	3.27974	ndhM	ABC transporter ATP-binding protein	Transport and binding proteins	ABC transporter ATP-binding protein
sll0188	sll0188	sll0188	1.76e-06	3.27227	0	unknown protein	Unknown	unknown protein
slr0853	slr0853	slr0853	0.00267602	3.2525	rimI	ribosomal-protein-alanine acetyltransferase	Translation	ribosomal-protein-alanine acetyltransferase
slr1677	slr1677	slr1677	5.49e-06	3.2478	0	hypothetical protein	Hypothetical	hypothetical protein
sll0498	sll0498	sll0498	2.1e-05	3.24191	0	hypothetical protein	Hypothetical	hypothetical protein
sll0086	sll0086	sll0086	1.7e-07	3.24078	0	putative arsenical pump-driving ATPase	Other categories	putative arsenical pump-driving ATPase
NT01SS2835	sll0008	sll0008	8.21e-05	3.18217	0	unknown protein	Unknown	unknown protein
NT01SS1268	sll0877	sll0877	1.37e-05	3.17923	0	hypothetical protein	Hypothetical	hypothetical protein
sll2009	sll2009	sll2009	0.000334029	3.17484	0	processing protease	Translation	processing protease
sll1247	sll1247	sll1247	8.39e-07	3.17377	0	hypothetical protein	Hypothetical	hypothetical protein
sll1687	sll1687	sll1687	1.44e-05	3.15635	hik17	unknown protein	Unknown	unknown protein
sll1138	sll1138	sll1138	0.000107463	3.14669	0	hypothetical protein	Hypothetical	hypothetical protein
sll1481	sll1481	sll1481	5.45e-06	3.14521	0	ABC-transporter membrane fusion protein	Transport and binding proteins	ABC-transporter membrane fusion protein
sll1156	sll1156	sll1156	8.97e-05	3.12731	ISY120b	putative transposase [ISY120b: 1385747 - 1386548]	Other categories	putative transposase [ISY120b: 1385747 - 1386548]
slr0565	slr0565	slr0565	5.79e-07	3.11228	0	hypothetical protein	Hypothetical	hypothetical protein
NT01SS1423	sll2009_2	sll2009	0.00011961	3.07725	0	processing protease	Translation	processing protease
NT01SS0264	sll1679	sll1679	1.82e-05	3.07534	hhoA	periplasmic protease HhoA	Translation	periplasmic protease HhoA
slr1902	slr1902	slr1902	0.000360709	3.07159	ISY120a	putative transposase [ISY120a: 851653 - 852454]	Other categories	putative transposase [ISY120a: 851653 - 852454]
slr1081	slr1081	slr1081	6.34e-05	3.06487	0	hypothetical protein	Hypothetical	hypothetical protein
slr1812	slr1812	slr1812	0.000574829	3.04541	0	hypothetical protein	Hypothetical	hypothetical protein
sll1482	sll1482	sll1482	0.000745676	3.04496	0	ABC transporter permease protein	Transport and binding proteins	ABC transporter permease protein
sll1381	sll1381	sll1381	9.69e-07	3.03341	0	hypothetical protein	Hypothetical	hypothetical protein
NT01SS0002	slr0612_2	slr0612	1.62e-05	3.03063	0	probable pseudouridine synthase	Translation	probable pseudouridine synthase
slr0222	slr0222	slr0222	2.07e-05	3.01051	gidA, hik25	two-component hybrid sensor and regulator	Regulatory functions	two-component hybrid sensor and regulator
slr0612	slr0612	slr0612	0.00054986	3.00534	0	probable pseudouridine synthase	Translation	probable pseudouridine synthase
sll0926	sll0926	sll0926	1.24e-05	3.00105	0	hypothetical protein	Hypothetical	hypothetical protein
sll0844	sll0844	sll0844	5.48e-05	2.99387	0	tRNA (5-methylaminomethyl-2-thiouridylate)-methyltransferase	Translation	tRNA (5-methylaminomethyl-2-thiouridylate)-methyltransferase
sll0002	sll0002	sll0002	5.24e-07	2.95444	ponA	penicillin-binding protein	Other categories	penicillin-binding protein
slr0594	slr0594	slr0594	2.41e-05	2.94783	0	hypothetical protein	Hypothetical	hypothetical protein
slr0001	slr0001	slr0001	3.25e-07	2.94062	0	hypothetical protein	Hypothetical	hypothetical protein
NT01SS1371	5_sll1770	#N/A	5.48e-05	2.93316	#N/A	#N/A	#N/A	#N/A
slr0541	slr0541	slr0541	2.53e-06	2.9108	0	probable amidotransferase	Other categories	probable amidotransferase
slr0725	slr0725	slr0725	0.00382406	2.88151	0	hypothetical protein	Hypothetical	hypothetical protein
slr1950	slr1950	slr1950	0.00175159	2.8677	ctaA	copper-transporting P-type ATPase CtaA	Transport and binding proteins	copper-transporting P-type ATPase CtaA
slr0822	slr0822	slr0822	4.21e-05	2.86749	pacL	cation-transporting P-type ATPase PacL	Transport and binding proteins	cation-transporting P-type ATPase PacL
slr0551	slr0551	slr0551	6.04e-05	2.86176	0	hypothetical protein	Hypothetical	hypothetical protein
ssr1768	ssr1768	ssr1768	0.000519358	2.82564	0	unknown protein	Unknown	unknown protein
slr1814	slr1814	slr1814	0.00167316	2.74521	0	hypothetical protein	Hypothetical	hypothetical protein
Repressed arsenite
probe name	systematic probe name	systematic gene_ID	P.Value	average ratio AsIII/control	gene name	cyanobase description	functional category	specific category
sll1407	sll1407	sll1407	0.000887143	0.0177609	0	probable methyltransferase	Other categories	probable methyltransferase
sll1471	sll1471	sll1471	8.71e-11	0.03264	cpcG2	phycobilisome rod-core linker polypeptide	Photosynthesis and respiration	phycobilisome rod-core linker polypeptide
sll1406	sll1406	sll1406	0.00249938	0.0348588	fhuA	ferrichrome-iron receptor	Transport and binding proteins	ferrichrome-iron receptor
sll1578	sll1578	sll1578	2.58e-11	0.0395947	cpcA	phycocyanin alpha subunit	Photosynthesis and respiration	phycocyanin alpha subunit
sll1304	sll1304	sll1304	9.16e-08	0.0404532	0	unknown protein	Unknown	unknown protein
slr0749	slr0749	slr0749	1.07e-08	0.0448488	chlL, frxC	light-independent protochlorophyllide reductase iron protein subunit ChlL	Biosynthesis of cofactors, prosthetic groups, and carriers	light-independent protochlorophyllide reductase iron protein subunit ChlL
slr1857	slr1857	slr1857	2.09e-09	0.0476089	glgX	isoamylase	Central intermediary metabolism	isoamylase
slr1856	slr1856	slr1856	3.64e-10	0.0506743	0	phosphoprotein substrate of icfG gene cluster	Transcription	phosphoprotein substrate of icfG gene cluster
NT01SS1334	ssl3410	ssl3410	5.88e-09	0.0514613	0	unknown protein	Unknown	unknown protein
sll0383	sll0383	sll0383	7.4e-07	0.0557715	cbiM	cobalamin biosynthesis protein M	Biosynthesis of cofactors, prosthetic groups, and carriers	cobalamin biosynthesis protein M
sll1695	sll1695	sll1695	9.51e-08	0.057867	pilA2	pilin polypeptide PilA2	Cellular processes	pilin polypeptide PilA2
sll1579	sll1579	sll1579	5.28e-10	0.0583753	cpcC2	phycobilisome rod linker polypeptide	Photosynthesis and respiration	phycobilisome rod linker polypeptide
ssl3093	ssl3093	ssl3093	2.26e-09	0.0589731	cpcD	phycobilisome small rod linker polypeptide	Photosynthesis and respiration	phycobilisome small rod linker polypeptide
slr1853	slr1853	slr1853	1.97e-08	0.059223	0	carboxymuconolactone decarboxylase	Other categories	carboxymuconolactone decarboxylase
NT01SS3007	sll0681	sll0681	0.000438928	0.0610284	pstC, phoW	phosphate transport system permease protein PstC homolog	Transport and binding proteins	phosphate transport system permease protein PstC homolog
NT01SS3846	3_slr0749	#N/A	2.87e-05	0.0620585	#N/A	#N/A	#N/A	#N/A
slr0772	slr0772	slr0772	1.82e-07	0.0629468	chlB	light-independent protochlorophyllide reductase subunit ChlB	Biosynthesis of cofactors, prosthetic groups, and carriers	light-independent protochlorophyllide reductase subunit ChlB
NT01SS3067	sll0381	sll0381	4.95e-06	0.0632936	0	hypothetical protein	Hypothetical	hypothetical protein
NT01SS3066	sll0382_2	sll0382	8.84e-06	0.0632971	0	hypothetical protein	Hypothetical	hypothetical protein
sll1577	sll1577	sll1577	1.4e-10	0.0652282	cpcB	phycocyanin beta subunit	Photosynthesis and respiration	phycocyanin beta subunit
sll0382	sll0382	sll0382	1.01e-05	0.0658613	0	hypothetical protein	Hypothetical	hypothetical protein
sll1580	sll1580	sll1580	3.26e-11	0.0673832	cpcC1	phycobilisome rod linker polypeptide	Photosynthesis and respiration	phycobilisome rod linker polypeptide
ssr2831	ssr2831	ssr2831	1.93e-09	0.0723055	psaE	photosystem I subunit IV	Photosynthesis and respiration	photosystem I subunit IV
sll1785	sll1785	sll1785	6.24e-08	0.0782689	0	periplasmic protein, function unknown	Unknown	periplasmic protein, function unknown
slr2067	slr2067	slr2067	9.29e-11	0.0786137	apcA	allophycocyanin alpha subunit	Photosynthesis and respiration	allophycocyanin alpha subunit
sll0108	sll0108	sll0108	1.51e-06	0.0789526	amt1	ammonium/methylammonium permease	Transport and binding proteins	ammonium/methylammonium permease
sll1306	sll1306	sll1306	2.26e-09	0.0806544	0	periplasmic protein, function unknown	Unknown	periplasmic protein, function unknown
sll0384	sll0384	sll0384	4.48e-06	0.0808717	cbiQ	unknown protein	Unknown	unknown protein
sll1531	sll1531	sll1531	3.98e-08	0.081726	0	unknown protein	Unknown	unknown protein
sll1326	sll1326	sll1326	1.83e-07	0.088556	atpA	ATP synthase alpha chain	Photosynthesis and respiration	ATP synthase alpha chain
slr1852	slr1852	slr1852	1.47e-06	0.0905544	0	unknown protein	Unknown	unknown protein
slr1986	slr1986	slr1986	1.42e-10	0.0911228	apcB	allophycocyanin beta subunit	Photosynthesis and respiration	allophycocyanin beta subunit
sll1324	sll1324	sll1324	9.9e-08	0.0915392	atpF	ATP synthase B chain (subunit I) of CF(0)	Photosynthesis and respiration	ATP synthase B chain (subunit I) of CF(0)
sll1327	sll1327	sll1327	4.5e-07	0.0922684	atpC, atpG	ATP synthase gamma chain	Photosynthesis and respiration	ATP synthase gamma chain
smr0003	smr0003	smr0003	8.03e-08	0.0928811	petM, ycf31	cytochrome b6-f complex subunit PetM	Photosynthesis and respiration	cytochrome b6-f complex subunit PetM
sll1325	sll1325	sll1325	9.24e-08	0.0939483	atpD, atpH	ATP synthase delta chain of CF(1)	Photosynthesis and respiration	ATP synthase delta chain of CF(1)
slr1655	slr1655	slr1655	2.03e-10	0.0940638	psaL	photosystem I subunit XI	Photosynthesis and respiration	photosystem I subunit XI
slr1855	slr1855	slr1855	2.2e-06	0.0943045	0	unknown protein	Unknown	unknown protein
sll1323	sll1323	sll1323	5.58e-08	0.0951816	atpG	ATP synthase subunit b' of CF(0)	Photosynthesis and respiration	ATP synthase subunit b' of CF(0)
sll0680	sll0680	sll0680	0.00577814	0.0966346	pstS, phoS	phosphate-binding periplasmic protein precursor (PBP)	Transport and binding proteins	phosphate-binding periplasmic protein precursor (PBP)
sll1307	sll1307	sll1307	3.61e-09	0.0973247	0	periplasmic protein, function unknown	Hypothetical	periplasmic protein, function unknown
slr1854	slr1854	slr1854	1.33e-06	0.0973667	0	unknown protein	Unknown	unknown protein
NT01SS0198	sll1321_2	sll1321	8.3e-09	0.0988927	0	hypothetical protein	Photosynthesis and respiration	hypothetical protein
ssr3383	ssr3383	ssr3383	1.14e-09	0.0998874	apcC	phycobilisome small core linker polypeptide	Photosynthesis and respiration	phycobilisome small core linker polypeptide
NT01SS1630	ssr3383_2	ssr3383	7.35e-09	0.101769	apcC	phycobilisome small core linker polypeptide	Photosynthesis and respiration	phycobilisome small core linker polypeptide
sll1305	sll1305	sll1305	1.93e-07	0.103502	0	probable hydrolase	Other categories	probable hydrolase
sll0427	sll0427	sll0427	6.25e-10	0.103849	psbO	photosystem II manganese-stabilizing polypeptide	Photosynthesis and respiration	photosystem II manganese-stabilizing polypeptide
ssr2848	ssr2848	ssr2848	8.75e-09	0.103925	0	unknown protein	Unknown	unknown protein
slr2052	slr2052	slr2052	9.67e-09	0.104507	0	hypothetical protein	Hypothetical	hypothetical protein
slr0750	slr0750	slr0750	6.6e-06	0.10503	chlN	light-independent protochlorophyllide reductase subunit ChlN	Biosynthesis of cofactors, prosthetic groups, and carriers	light-independent protochlorophyllide reductase subunit ChlN
sll1783	sll1783	sll1783	5.58e-08	0.105212	0	hypothetical protein	Hypothetical	hypothetical protein
smr0004	smr0004	smr0004	1.95e-06	0.105424	psaI	photosystem I subunit VIII	Photosynthesis and respiration	photosystem I subunit VIII
ssl2615	ssl2615	ssl2615	3.98e-08	0.10586	atpH, atpE	ATP synthase C chain of CF(0)	Photosynthesis and respiration	ATP synthase C chain of CF(0)
sll1321	sll1321	sll1321	1.86e-09	0.110583	0	hypothetical protein	Photosynthesis and respiration	hypothetical protein
sll1550	sll1550	sll1550	0.00161239	0.111405	0	probable porin; major outer membrane protein	Cell envelope	probable porin; major outer membrane protein
sll0543	sll0543	sll0543	9.08e-06	0.112486	0	hypothetical protein	Hypothetical	hypothetical protein
sll1322	sll1322	sll1322	6.06e-07	0.114821	atpI, atpB	ATP synthase A chain of CF(0)	Photosynthesis and respiration	ATP synthase A chain of CF(0)
slr0737	slr0737	slr0737	5.23e-11	0.115437	psaD	photosystem I subunit II	Photosynthesis and respiration	photosystem I subunit II
slr0871	slr0871	slr0871	1.49e-05	0.116261	0	unknown protein	Unknown	unknown protein
sll1294_h	sll1294_h	sll1294	4.29e-05	0.116798	0	methyl-accepting chemotaxis protein	Cellular processes	methyl-accepting chemotaxis protein
sll1784	sll1784	sll1784	1.51e-08	0.118362	0	periplasmic protein, function unknown	Unknown	periplasmic protein, function unknown
sll0385	sll0385	sll0385	1.33e-06	0.120234	cbiO	ATP-binding protein of ABC transporter	Transport and binding proteins	ATP-binding protein of ABC transporter
sll1694	sll1694	sll1694	3.98e-08	0.12057	pilA1	pilin polypeptide PilA1	Cellular processes	pilin polypeptide PilA1
sll1453	sll1453	sll1453	0.000300199	0.120948	nrtD	nitrate/nitrite transport system ATP-binding protein	Transport and binding proteins	nitrate/nitrite transport system ATP-binding protein
NT01SS1934	sll0819_2	sll0819	1.14e-09	0.12377	psaF	photosystem I reaction center subunit III precursor (PSI-F), plastocyanin (cyt c553) docking protein	Photosynthesis and respiration	photosystem I reaction center subunit III precursor (PSI-F), plastocyanin (cyt c553) docking protein
ssl1046	ssl1046	ssl1046	4.09e-06	0.124986	0	hypothetical protein	Hypothetical	hypothetical protein
slr0869	slr0869	slr0869	4.63e-07	0.126513	0	hypothetical protein	Hypothetical	hypothetical protein
NT01SS3847	ssr1251	ssr1251	0.000119381	0.127012	0	hypothetical protein	Hypothetical	hypothetical protein
slr1860	slr1860	slr1860	3.99e-06	0.136506	icfG	carbon metabolisms regulatory protein IcfG	Regulatory functions	carbon metabolisms regulatory protein IcfG
NT01SS1137	ssl2814	ssl2814	0.000109558	0.13816	0	unknown protein	Unknown	unknown protein
sll1638	sll1638	sll1638	2.32e-07	0.140004	psbQ	hypothetical protein	Hypothetical	hypothetical protein
sll1296	sll1296	sll1296	2.28e-05	0.140441	hik39, cheA	two-component hybrid sensor and regulator	Regulatory functions	two-component hybrid sensor and regulator
sll0819	sll0819	sll0819	4.19e-09	0.141967	psaF	photosystem I reaction center subunit III precursor (PSI-F), plastocyanin (cyt c553) docking protein	Photosynthesis and respiration	photosystem I reaction center subunit III precursor (PSI-F), plastocyanin (cyt c553) docking protein
NT01SS1363	ssl3389	ssl3389	1.65e-05	0.143222	pirB	hypothetical protein	Hypothetical	hypothetical protein
NT01SS0612	sll1639_2	sll1639	0.000297737	0.143784	ureD	urease accessory protein D	Central intermediary metabolism	urease accessory protein D
sll1951	sll1951	sll1951	8.84e-06	0.144707	0	unknown protein	Unknown	unknown protein
sml0008	sml0008	sml0008	1.14e-07	0.144803	psaJ	photosystem I subunit IX	Photosynthesis and respiration	photosystem I subunit IX
slr0906	slr0906	slr0906	1.37e-07	0.147781	psbB	photosystem II core light harvesting protein	Photosynthesis and respiration	photosystem II core light harvesting protein
sgl0002	sgl0002	sgl0002	3.25e-07	0.148632	0	hypothetical protein	Hypothetical	hypothetical protein
slr2135	slr2135	slr2135	0.000330412	0.14874	hupE	hydrogenase accessory protein HupE	Other categories	hydrogenase accessory protein HupE
slr0335	slr0335	slr0335	1.14e-09	0.152744	apcE	phycobilisome core-membrane linker polypeptide	Photosynthesis and respiration	phycobilisome core-membrane linker polypeptide
NT01SS1933	sml0008_2	sml0008	3.98e-08	0.153934	psaJ	photosystem I subunit IX	Photosynthesis and respiration	photosystem I subunit IX
ssl0563	ssl0563	ssl0563	7.62e-09	0.159856	psaC	photosystem I subunit VII	Photosynthesis and respiration	photosystem I subunit VII
ssr0390	ssr0390	ssr0390	2.96e-09	0.161216	psaK, psaK1	photosystem I reaction center subunit X	Photosynthesis and respiration	photosystem I reaction center subunit X
slr2094	slr2094	slr2094	6.06e-07	0.162157	fbpI, glpX	fructose-1,6-/sedoheptulose-1,7-bisphosphatase	Other categories	fructose-1,6-/sedoheptulose-1,7-bisphosphatase
sll0685	sll0685	sll0685	0.00407617	0.162619	0	hypothetical protein	Hypothetical	hypothetical protein
slr1161	slr1161	slr1161	8.56e-08	0.162956	0	hypothetical protein	Hypothetical	hypothetical protein
sll1926	sll1926	sll1926	8.99e-06	0.163626	rpaC	hypothetical protein	Hypothetical	hypothetical protein
slr0909	slr0909	slr0909	2.65e-07	0.165887	0	unknown protein	Unknown	unknown protein
slr1177	slr1177	slr1177	1.5e-06	0.167635	0	hypothetical protein	Hypothetical	hypothetical protein
sll0542	sll0542	sll0542	2.43e-07	0.16912	acs	acetyl-coenzyme A synthetase	Energy metabolism	acetyl-coenzyme A synthetase
slr2057	slr2057	slr2057	0.000136564	0.170764	apqZ	water channel protein	Transport and binding proteins	water channel protein
slr0483	slr0483	slr0483	3.98e-08	0.176232	0	hypothetical protein	Hypothetical	hypothetical protein
slr1423	slr1423	slr1423	2.69e-06	0.179979	murC	UDP-N-acetylmuramate-alanine ligase	Cell envelope	UDP-N-acetylmuramate-alanine ligase
sll1639	sll1639	sll1639	3.09e-06	0.179992	ureD	urease accessory protein D	Central intermediary metabolism	urease accessory protein D
sll2005	sll2005	sll2005	5.16e-06	0.180273	gyrB	DNA gyrase B subunit [Contains: Ssp gyrB intein]	DNA replication, restriction, modification, recombination, and repair	DNA gyrase B subunit [Contains: Ssp gyrB intein]
sll1281	sll1281	sll1281	3.93e-08	0.181723	psbZ, ycf9	photosystem II PsbZ protein	Hypothetical	photosystem II PsbZ protein
ssl2384	ssl2384	ssl2384	9.95e-06	0.181764	0	unknown protein	Unknown	unknown protein
slr0875	slr0875	slr0875	8.78e-07	0.185239	mscL	large-conductance mechanosensitive channel	Transport and binding proteins	large-conductance mechanosensitive channel
slr1251	slr1251	slr1251	4.09e-05	0.185411	cyp, rot1	peptidyl-prolyl cis-trans isomerase	Translation	peptidyl-prolyl cis-trans isomerase
slr2053	slr2053	slr2053	1.45e-05	0.187395	0	putative hydrolase	Other categories	putative hydrolase
smr0006	smr0006	smr0006	1.44e-06	0.187887	psbF	cytochrome b559 b subunit	Photosynthesis and respiration	cytochrome b559 b subunit
slr2004	slr2004	slr2004	7.01e-05	0.188428	0	periplasmic protein, function unknown	Unknown	periplasmic protein, function unknown
sll1454	sll1454	sll1454	0.000703712	0.19243	narB	ferredoxin-nitrate reductase	Amino acid biosynthesis	ferredoxin-nitrate reductase
sll1184	sll1184	sll1184	7.69e-06	0.196253	ho1	heme oxygenase	Biosynthesis of cofactors, prosthetic groups, and carriers	heme oxygenase
sll1640	sll1640	sll1640	1.03e-08	0.198059	0	hypothetical protein	Hypothetical	hypothetical protein
slr1329	slr1329	slr1329	6.95e-06	0.200283	atpB, atpD	ATP synthase beta subunit	Photosynthesis and respiration	ATP synthase beta subunit
sll1282	sll1282	sll1282	9e-07	0.203308	ribH	riboflavin synthase beta subunit	Biosynthesis of cofactors, prosthetic groups, and carriers	riboflavin synthase beta subunit
slr1506	slr1506	slr1506	0.000217624	0.203641	0	hypothetical protein	Hypothetical	hypothetical protein
slr0907	slr0907	slr0907	5.09e-08	0.204523	0	unknown protein	Unknown	unknown protein
NT01SS3852	slr0752_2	slr0752	3.17e-08	0.205337	eno	enolase	Energy metabolism	enolase
sll0629	sll0629	sll0629	2.78e-07	0.20539	psaK, psaK2	alternative photosystem I reaction center subunit X	Photosynthesis and respiration	alternative photosystem I reaction center subunit X
NT01SS3173	3_slr0906	#N/A	2.78e-07	0.206168	#N/A	#N/A	#N/A	#N/A
slr0752	slr0752	slr0752	1.7e-07	0.208185	eno	enolase	Energy metabolism	enolase
slr1176	slr1176	slr1176	4.12e-06	0.209158	glgC, agp	glucose-1-phosphate adenylyltransferase	Central intermediary metabolism	glucose-1-phosphate adenylyltransferase
slr1330	slr1330	slr1330	2.5e-05	0.209758	atpE, atpC	ATP synthase epsilon chain of CF(1)	Photosynthesis and respiration	ATP synthase epsilon chain of CF(1)
NT01SS2728	sll0772	sll0772	1.01e-05	0.210243	0	probable porin; major outer membrane protein	Cell envelope	probable porin; major outer membrane protein
sll0576	sll0576	sll0576	6.62e-06	0.210501	0	putative sugar-nucleotide epimerase/dehydratease	Other categories	putative sugar-nucleotide epimerase/dehydratease
slr0870	slr0870	slr0870	0.000129846	0.213834	0	hypothetical protein	Hypothetical	hypothetical protein
sll0822	sll0822	sll0822	6.72e-08	0.215367	0	hypothetical protein	Hypothetical	hypothetical protein
sll1530	sll1530	sll1530	6.61e-07	0.216907	0	unknown protein	Unknown	unknown protein
slr1861	slr1861	slr1861	7.79e-06	0.217685	0	probable sigma regulatory factor	Transcription	probable sigma regulatory factor
sml0001	sml0001	sml0001	0.000260603	0.218821	psbI	photosystem II reaction center PsbI protein	Photosynthesis and respiration	photosystem II reaction center PsbI protein
ssl2084	ssl2084	ssl2084	1.35e-06	0.21974	acpP, acp	acyl carrier protein	Fatty acid, phospholipid and sterol metabolism	acyl carrier protein
slr1756	slr1756	slr1756	0.000541157	0.221952	glnA	glutamate--ammonia ligase	Amino acid biosynthesis	glutamate--ammonia ligase
NT01SS3926	sll0450	sll0450	5.29e-05	0.223151	norB	cytochrome b subunit of nitric oxide reductase	Amino acid biosynthesis	cytochrome b subunit of nitric oxide reductase
sll1212	sll1212	sll1212	2.36e-06	0.225277	gmd, rfbD	GDP-mannose 4,6-dehydratase	Energy metabolism	GDP-mannose 4,6-dehydratase
slr1459	slr1459	slr1459	6.86e-07	0.227128	apcF	phycobilisome core component	Photosynthesis and respiration	phycobilisome core component
sll0222	sll0222	sll0222	5.09e-08	0.230258	phoA	putative purple acid phosphatase	Other categories	putative purple acid phosphatase
sll1712	sll1712	sll1712	5.6e-08	0.230285	0	DNA binding protein HU	Translation	DNA binding protein HU
NT01SS0196	3_sll1322_as	#N/A	9.42e-05	0.230314	#N/A	#N/A	#N/A	#N/A
slr0708	slr0708	slr0708	0.00737384	0.231667	0	periplasmic protein, function unknown	Unknown	periplasmic protein, function unknown
sll1528	sll1528	sll1528	1.15e-06	0.232994	0	unknown protein	Unknown	unknown protein
slr2049	slr2049	slr2049	2.66e-07	0.233703	ycf58	hypothetical protein YCF58	Hypothetical	hypothetical protein YCF58
NT01SS1234	sll1348	sll1348	9.96e-06	0.233797	0	hypothetical protein	Hypothetical	hypothetical protein
slr1295	slr1295	slr1295	1.92e-05	0.234777	futA1, sufA	iron transport system substrate-binding protein	Transport and binding proteins	iron transport system substrate-binding protein
NT01SS3084	3_sll0375	#N/A	1.01e-06	0.23901	#N/A	#N/A	#N/A	#N/A
NT01SS3843	sll0735	sll0735	2.75e-07	0.241046	0	hypothetical protein	Hypothetical	hypothetical protein
slr0709	slr0709	slr0709	1.45e-05	0.243256	0	hypothetical protein	Hypothetical	hypothetical protein
slr1410	slr1410	slr1410	1.03e-05	0.24374	0	periplasmic WD-repeat protein	Other categories	periplasmic WD-repeat protein
slr1912	slr1912	slr1912	2.72e-05	0.244027	0	putative PP2C-type protein phosphatase	Transcription	putative PP2C-type protein phosphatase
NT01SS1138	sll1453_2	sll1453	0.00304658	0.244577	nrtD	nitrate/nitrite transport system ATP-binding protein	Transport and binding proteins	nitrate/nitrite transport system ATP-binding protein
sll1078	sll1078	sll1078	0.000229715	0.244832	hypA2	putative hydrogenase expression/formation protein HypA	Other categories	putative hydrogenase expression/formation protein HypA
sll1987	sll1987	sll1987	3.72e-07	0.245107	cpx, katG	catalase peroxidase	Cellular processes	catalase peroxidase
sll1830	sll1830	sll1830	0.000114274	0.246116	0	unknown protein	Unknown	unknown protein
sll0735	sll0735	sll0735	0.000159374	0.248859	0	hypothetical protein	Hypothetical	hypothetical protein
NT01SS2934	sll0064	sll0064	1.06e-07	0.249294	0	periplasmic protein, putative polar amino acid transport system substrate-binding protein	Transport and binding proteins	periplasmic protein, putative polar amino acid transport system substrate-binding protein
sll1316	sll1316	sll1316	6.94e-05	0.249916	petC, petC1	cytochrome b6-f complex iron-sulfur subunit (Rieske iron sulfur protein)	Photosynthesis and respiration	cytochrome b6-f complex iron-sulfur subunit (Rieske iron sulfur protein)
slr1859	slr1859	slr1859	0.000246231	0.249956	0	anti-sigma f factor antagonist	Transcription	anti-sigma f factor antagonist
sll0446	sll0446	sll0446	7.79e-06	0.250912	0	unknown protein	Unknown	unknown protein
NT01SS0916	ssl2084_2	ssl2084	4.5e-07	0.251552	acpP, acp	acyl carrier protein	Fatty acid, phospholipid and sterol metabolism	acyl carrier protein
sll1763	sll1763	sll1763	0.000122023	0.252519	0	unknown protein	Unknown	unknown protein
NT01SS2790	slr0356_2	slr0356	0.000202772	0.252618	0	hypothetical protein	Hypothetical	hypothetical protein
slr1727	slr1727	slr1727	1.01e-05	0.25389	0	Na+/H+ antiporter	Transport and binding proteins	Na+/H+ antiporter
sll1206	sll1206	sll1206	1.01e-05	0.254211	iutA	ferric aerobactin receptor, FhuA homolog	Transport and binding proteins	ferric aerobactin receptor, FhuA homolog
NT01SS1551	ssr1473	ssr1473	0.000190901	0.254579	0	hypothetical protein	Hypothetical	hypothetical protein
sll1185	sll1185	sll1185	0.000849768	0.255142	hemF	coproporphyrinogen III oxidase, aerobic (oxygen-dependent)	Biosynthesis of cofactors, prosthetic groups, and carriers	coproporphyrinogen III oxidase, aerobic (oxygen-dependent)
NT01SS1789	sll1973_2	sll1973	2.69e-06	0.255404	0	hypothetical protein	Hypothetical	hypothetical protein
NT01SS3086	slr0423_2	slr0423	0.00020038	0.259321	rlpA	hypothetical protein	Hypothetical	hypothetical protein
NT01SS3083	5_sll0376	#N/A	3.61e-07	0.259378	#N/A	#N/A	#N/A	#N/A
NT01SS3938	sll0441	sll0441	1.59e-05	0.25975	0	unknown protein	Unknown	unknown protein
slr1834	slr1834	slr1834	2.55e-06	0.261424	psaA	P700 apoprotein subunit Ia	Photosynthesis and respiration	P700 apoprotein subunit Ia
slr1761	slr1761	slr1761	5.1e-08	0.263201	ytfC	FKBP-type peptidyl-prolyl cis-trans isomerase, periplasmic protein	Other categories	FKBP-type peptidyl-prolyl cis-trans isomerase, periplasmic protein
slr0442	slr0442	slr0442	0.000129846	0.264042	0	unknown protein	Unknown	unknown protein
NT01SS1361	3_slr1869_as	#N/A	4.76e-05	0.268079	#N/A	#N/A	#N/A	#N/A
NT01SS3869	sll0726	sll0726	9.24e-08	0.268554	pgm	phosphoglucomutase	Central intermediary metabolism	phosphoglucomutase
sll0376	sll0376	sll0376	7.57e-06	0.269095	0	unknown protein	Unknown	unknown protein
NT01SS1808	5_slr1507	#N/A	2.5e-05	0.270446	#N/A	#N/A	#N/A	#N/A
NT01SS2558	3_slr1934	#N/A	0.00143958	0.272932	#N/A	#N/A	#N/A	#N/A
NT01SS0917	5_ssl2084_as	#N/A	0.000142699	0.272947	#N/A	#N/A	#N/A	#N/A
slr1424	slr1424	slr1424	0.000361556	0.273775	0	UDP-N-acetylenolpyruvoylglucosamine reductase	Cell envelope	UDP-N-acetylenolpyruvoylglucosamine reductase
sll1452	sll1452	sll1452	0.0061321	0.27405	nrtC	nitrate/nitrite transport system ATP-binding protein	Transport and binding proteins	nitrate/nitrite transport system ATP-binding protein
slr0369	slr0369	slr0369	1.3e-06	0.275492	envD	RND multidrug efflux transporter	Transport and binding proteins	RND multidrug efflux transporter
sll1286	sll1286	sll1286	1.01e-05	0.276945	0	transcriptional regulator	Regulatory functions	transcriptional regulator
sll0018	sll0018	sll0018	5.95e-06	0.277055	cbbA, cfxA, fbaA, fda	fructose-bisphosphate aldolase, class II	Energy metabolism	fructose-bisphosphate aldolase, class II
NT01SS3323	sll0481_2	sll0481	1.16e-05	0.278377	0	unknown protein	Unknown	unknown protein
slr0506	slr0506	slr0506	0.000323042	0.279099	por, pcr	light-dependent NADPH-protochlorophyllide oxidoreductase	Biosynthesis of cofactors, prosthetic groups, and carriers	light-dependent NADPH-protochlorophyllide oxidoreductase
slr1124	slr1124	slr1124	0.00727866	0.27965	gpmB	phosphoglycerate mutase	Energy metabolism	phosphoglycerate mutase
ssl0483	ssl0483	ssl0483	7.57e-06	0.280092	0	hypothetical protein	Hypothetical	hypothetical protein
sll1762	sll1762	sll1762	4.51e-05	0.281218	0	periplasmic protein, putative polar amino acid transport system substrate-binding protein	Transport and binding proteins	periplasmic protein, putative polar amino acid transport system substrate-binding protein
NT01SS2480	ssl0707_2	ssl0707	0.000158922	0.283431	glnB	nitrogen regulatory protein P-II	Amino acid biosynthesis	nitrogen regulatory protein P-II
sll0370	sll0370	sll0370	6.99e-06	0.283834	carB, pyrA	carbamoyl-phosphate synthase, pyrimidine-specific, large chain	Energy metabolism	carbamoyl-phosphate synthase, pyrimidine-specific, large chain
slr0394	slr0394	slr0394	5.25e-06	0.284404	pgk	phosphoglycerate kinase	Energy metabolism	phosphoglycerate kinase
ssr3451	ssr3451	ssr3451	1.91e-05	0.284625	psbE	cytochrome b559 alpha subunit	Photosynthesis and respiration	cytochrome b559 alpha subunit
slr1835	slr1835	slr1835	1.11e-06	0.285878	psaB	P700 apoprotein subunit Ib	Photosynthesis and respiration	P700 apoprotein subunit Ib
NT01SS2462	slr0394_2	slr0394	3.03e-05	0.285931	pgk	phosphoglycerate kinase	Energy metabolism	phosphoglycerate kinase
sll0630	sll0630	sll0630	0.00106922	0.286046	0	unknown protein	Unknown	unknown protein
NT01SS0325	sll1198	sll1198	1.14e-05	0.286054	trmD	tRNA (guanine-N1)-methyltransferase	Translation	tRNA (guanine-N1)-methyltransferase
NT01SS0879	ssr1880	ssr1880	0.000148043	0.286108	0	hypothetical protein	Hypothetical	hypothetical protein
slr1622	slr1622	slr1622	0.000283205	0.28712	ppa, ipyR	soluble inorganic pyrophosphatase	Central intermediary metabolism	soluble inorganic pyrophosphatase
slr0011	slr0011	slr0011	0.00446139	0.288369	rbcX	possible Rubisco chaperonin	Hypothetical	possible Rubisco chaperonin
sll1342	sll1342	sll1342	0.00017142	0.290846	gap2	NAD(P)-dependent glyceraldehyde-3-phosphate dehydrogenase	Photosynthesis and respiration	NAD(P)-dependent glyceraldehyde-3-phosphate dehydrogenase
NT01SS1528	5_sll0849	#N/A	4.51e-05	0.291572	#N/A	#N/A	#N/A	#N/A
sll0371	sll0371	sll0371	2.31e-05	0.291579	0	unknown protein	Unknown	unknown protein
slr0012	slr0012	slr0012	0.00390193	0.293546	rbcS	ribulose bisphosphate carboxylase small subunit	Photosynthesis and respiration	ribulose bisphosphate carboxylase small subunit
sll0442	sll0442	sll0442	0.000434976	0.295212	0	hypothetical protein	Hypothetical	hypothetical protein
NT01SS3608	sll0513	sll0513	0.000325362	0.29752	0	hypothetical protein	Hypothetical	hypothetical protein
sll1665	sll1665	sll1665	5.08e-06	0.298017	0	unknown protein	Unknown	unknown protein
smr0007	smr0007	smr0007	0.000134979	0.299521	psbL	photosystem II PsbL protein	Photosynthesis and respiration	photosystem II PsbL protein
slr0434	slr0434	slr0434	0.00100289	0.300328	efp	elongation factor P	Translation	elongation factor P
sll0262	sll0262	sll0262	0.00497109	0.307035	desD, des6	acyl-lipid desaturase (delta 6)	Fatty acid, phospholipid and sterol metabolism	acyl-lipid desaturase (delta 6)
slr1407	slr1407	slr1407	8.18e-05	0.307314	0	unknown protein	Unknown	unknown protein
NT01SS2220	sll1091_2	sll1091	0.000385002	0.307393	chlP	geranylgeranyl hydrogenase	Biosynthesis of cofactors, prosthetic groups, and carriers	geranylgeranyl hydrogenase
sll1973	sll1973	sll1973	0.00448559	0.309012	0	hypothetical protein	Hypothetical	hypothetical protein
slr0244	slr0244	slr0244	2.78e-07	0.309071	0	hypothetical protein	Hypothetical	hypothetical protein
slr0009	slr0009	slr0009	0.00251181	0.30938	rbcL	ribulose bisphosphate carboxylase large subunit	Photosynthesis and respiration	ribulose bisphosphate carboxylase large subunit
slr0213	slr0213	slr0213	0.00393989	0.31167	guaA	GMP synthetase	Purines, pyrimidines, nucleosides, and nucleotides	GMP synthetase
sll1196	sll1196	sll1196	9.07e-05	0.312298	pfkA	phosphofructokinase	Energy metabolism	phosphofructokinase
sll1056	sll1056	sll1056	0.00018946	0.313362	purL, purI	phosphoribosylformyl glycinamidine synthetase II	Purines, pyrimidines, nucleosides, and nucleotides	phosphoribosylformyl glycinamidine synthetase II
slr1218	slr1218	slr1218	0.000139328	0.314758	ycf39	hypothetical protein YCF39	Hypothetical	hypothetical protein YCF39
ssl0707	ssl0707	ssl0707	0.000619815	0.31497	glnB	nitrogen regulatory protein P-II	Amino acid biosynthesis	nitrogen regulatory protein P-II
slr1162	slr1162	slr1162	0.000185926	0.316099	0	unknown protein	Unknown	unknown protein
sll0945	sll0945	sll0945	9.59e-05	0.31872	glgA	glycogen synthase	Central intermediary metabolism	glycogen synthase
sll0027	sll0027	sll0027	0.000297353	0.320399	ndhD4	NADH dehydrogenase subunit 4 (involved in constitutive, low affinity CO2 uptake)	Photosynthesis and respiration	NADH dehydrogenase subunit 4 (involved in constitutive, low affinity CO2 uptake)
sml0004	sml0004	sml0004	0.000194283	0.320745	petN, ycf6	cytochrome b6-f complex subunit VIII	Photosynthesis and respiration	cytochrome b6-f complex subunit VIII
sll1213	sll1213	sll1213	8.91e-07	0.323808	0	GDP-fucose synthetase	Cell envelope	GDP-fucose synthetase
slr1289	slr1289	slr1289	0.000283525	0.32624	icd	isocitrate dehydrogenase (NADP+)	Energy metabolism	isocitrate dehydrogenase (NADP+)
slr1166	slr1166	slr1166	0.00251931	0.328246	pgt	UDP-glucose:tetrahydrobiopterin glucosyltransferase	Energy metabolism	UDP-glucose:tetrahydrobiopterin glucosyltransferase
sll1473	sll1473	sll1473	0.000360709	0.328674	sll1473-5	a part of phytochrome-like sensor histidine kinase gene (disrupted by insertion of IS)	Hypothetical	a part of phytochrome-like sensor histidine kinase gene (disrupted by insertion of IS)
slr1808	slr1808	slr1808	0.00131176	0.32964	hemA	transfer RNA-Gln reductase	Translation	transfer RNA-Gln reductase
NT01SS3930	sll0448	sll0448	0.00584954	0.330831	0	unknown protein	Unknown	unknown protein
slr1643	slr1643	slr1643	0.000329421	0.331866	petH	ferredoxin-NADP oxidoreductase	Photosynthesis and respiration	ferredoxin-NADP oxidoreductase
NT01SS3074	3_sll0380_as	#N/A	0.000107463	0.332825	#N/A	#N/A	#N/A	#N/A
slr1665	slr1665	slr1665	0.000124377	0.333278	dapF	diaminopimelate epimerase	Amino acid biosynthesis	diaminopimelate epimerase
slr0309	slr0309	slr0309	0.000127097	0.335413	0	probable methyltransferase	Other categories	probable methyltransferase
sll0379	sll0379	sll0379	8.1e-05	0.335433	lpxA	acyl-[acyl-carrier-protein]--UDP-N-acetylglucosamine o-acyltransferase	Cell envelope	acyl-[acyl-carrier-protein]--UDP-N-acetylglucosamine o-acyltransferase
NT01SS1301	5_slr0888_as	#N/A	0.000897385	0.337365	#N/A	#N/A	#N/A	#N/A
NT01SS0677	sll1934	sll1934	0.000202362	0.337733	0	hypothetical protein	Hypothetical	hypothetical protein
ssr1604	ssr1604	ssr1604	0.000848017	0.338654	rpmB, rpl28	50S ribosomal protein L28	Translation	50S ribosomal protein L28
sll1942	sll1942	sll1942	0.00654446	0.339184	0	unknown protein	Unknown	unknown protein
sll1456	sll1456	sll1456	0.00293877	0.33997	0	unknown protein	Unknown	unknown protein
slr0261	slr0261	slr0261	1.14e-06	0.342538	ndhH	NADH dehydrogenase subunit 7	Photosynthesis and respiration	NADH dehydrogenase subunit 7
slr1334	slr1334	slr1334	0.000142178	0.342605	0	phosphoglucomutase/phosphomannomutase	Central intermediary metabolism	phosphoglucomutase/phosphomannomutase
NT01SS2512	sll0144	sll0144	0.00113775	0.343015	pyrH, smbA	uridine monophosphate kinase	Purines, pyrimidines, nucleosides, and nucleotides	uridine monophosphate kinase
slr0912	slr0912	slr0912	3.56e-05	0.349055	0	unknown protein	Unknown	unknown protein
NT01SS1970	ssl1498_2	ssl1498	0.00621408	0.349736	0	hypothetical protein	Hypothetical	hypothetical protein
slr0435	slr0435	slr0435	2.4e-05	0.349893	accB, fabE	biotin carboxyl carrier protein of acetyl-CoA carboxylase	Fatty acid, phospholipid and sterol metabolism	biotin carboxyl carrier protein of acetyl-CoA carboxylase
ssr1375	ssr1375	ssr1375	0.000202331	0.350359	0	hypothetical protein	Hypothetical	hypothetical protein
ssl1498	ssl1498	ssl1498	0.00168258	0.351729	0	hypothetical protein	Hypothetical	hypothetical protein
NT01SS0915	sll1069_2	sll1069	0.0043728	0.352278	fabF, fabJ	3-oxoacyl-[acyl-carrier-protein] synthase II	Fatty acid, phospholipid and sterol metabolism	3-oxoacyl-[acyl-carrier-protein] synthase II
slr1068	slr1068	slr1068	0.00376875	0.355103	0	hypothetical protein	Hypothetical	hypothetical protein
slr2117	slr2117	slr2117	0.00654478	0.355753	0	hypothetical protein	Hypothetical	hypothetical protein
Induced arsenate
probe name	systematic probe name	systematic gene_ID	P.Value	average ratio AsV/lowP	gene name	cyanobase description	Functional category	general functional category
slr0944	slr0944	slr0944	2.99106e-22	1558.8	arsB	multidrug-efflux transporter	0	Transport and binding proteins
slr0945	slr0945	slr0945	1.66809e-18	700.612	arsH	arsenical resistance protein ArsH homolog	Drug and analog sensitivity	Other categories
slr0946	slr0946	slr0946	9.81463e-21	467.09	arsC	arsenate reductase	Drug and analog sensitivity	Other categories
sll1514	sll1514	sll1514	0.0001009	245.475	hspA, hsp17	16.6 kDa small heat shock protein, molecular chaperone	Chaperones	Cellular processes
NT01SS1502	5_sll1620_as	N/A	6.68559e-11	48.9576	0	N/A	0	N/A
sll0846	sll0846	sll0846	4.37866e-07	47.2282	0	hypothetical protein	0	Hypothetical
slr0796	slr0796	slr0796	2.72592e-05	32.1456	nrsD, nreB	nickel permease involved in nickel and cobalt tolerance	0	Transport and binding proteins
slr1641	slr1641	slr1641	1.3278e-07	29.5319	clpB1	ClpB protein	Degradation of proteins, peptides, and glycopeptides	Translation
slr1738	slr1738	slr1738	2.14275e-12	28.7779	slr1738, perR	transcription regulator Fur family	0	Regulatory functions
NT01SS1500	slr1738_2	slr1738	2.79305e-11	28.2211	slr1738, perR	transcription regulator Fur family	0	Regulatory functions
slr1603	slr1603	slr1603	8.49511e-07	26.6974	0	hypothetical protein	0	Hypothetical
slr1675	slr1675	slr1675	4.5947e-06	25.3036	hypA1	putative hydrogenase expression/formation protein HypA1	Hydrogenase	Other categories
slr0798	slr0798	slr0798	6.61385e-07	25.0698	ziaA	zinc-transporting P-type ATPase (zinc efflux pump) involved in zinc tolerance	0	Transport and binding proteins
sll0528	sll0528	sll0528	0.00012699	25.0173	0	hypothetical protein	0	Hypothetical
NT01SS0509	3_slr1597	N/A	0.00102759	21.1211	0	N/A	0	N/A
NT01SS2245	slr1675_2	slr1675	3.27459e-05	18.576	hypA1	putative hydrogenase expression/formation protein HypA1	Hydrogenase	Other categories
NT01SS1472	3_sll1688_2	N/A	1.21733e-06	18.1173	0	N/A	0	N/A
sll1621	sll1621	sll1621	1.81097e-09	18.0688	0	AhpC/TSA family protein	Other	Other categories
sll1688	sll1688	sll1688	1.66416e-06	16.9237	thrC	threonine synthase	Aspartate family	Amino acid biosynthesis
NT01SS2606	sll0306	sll0306	6.02746e-07	15.5758	sigB, rpoD	RNA polymerase group 2 sigma factor	RNA synthesis, modification, and DNA transcription	Transcription
slr0947	slr0947	slr0947	1.24619e-08	14.2283	rpaB, ycf27, rre26	response regulator for energy transfer from phycobilisomes to photosystems	0	Regulatory functions
slr1119	slr1119	slr1119	1.08954e-05	13.8234	0	hypothetical protein	0	Hypothetical
slr1805	slr1805	slr1805	9.97071e-09	13.4427	hik16	two-component sensor histidine kinase	0	Regulatory functions
slr1413	slr1413	slr1413	5.28894e-05	12.3127	0	hypothetical protein	0	Hypothetical
slr1291	slr1291	slr1291	5.28894e-05	11.9559	ndhD2	NADH dehydrogenase subunit 4	NADH dehydrogenase	Photosynthesis and respiration
NT01SS2400	3_ssr0757	N/A	2.28888e-09	11.6989	0	N/A	0	N/A
slr1674	slr1674	slr1674	0.000176911	11.3168	0	hypothetical protein	0	Hypothetical
NT01SS1830	5_slr1516	N/A	3.05988e-06	10.9424	0	N/A	0	N/A
ssl0452	ssl0452	ssl0452	0.000114394	10.9304	nblA1	phycobilisome degradation protein NblA	Phycobilisome	Photosynthesis and respiration
slr1676	slr1676	slr1676	5.80983e-05	10.5633	0	hypothetical protein	0	Hypothetical
NT01SS2399	ssr0757	ssr0757	4.06069e-10	10.5285	0	hypothetical protein	0	Hypothetical
slr0095	slr0095	slr0095	0.000102031	9.93049	0	O-methyltransferase	Other	Other categories
slr0953	slr0953	slr0953	6.18629e-09	9.62028	0	sucrose-phosphate phosphatase	Sugars	Energy metabolism
NT01SS2677	slr0185_2	slr0185	3.02963e-07	9.48348	umpS	orotate phosphoribosyltransferase	Pyrimidine ribonucleotide biosynthesis	Purines, pyrimidines, nucleosides, and nucleotides
sll0792	sll0792	sll0792	1.40828e-07	9.21724	ziaR, smtB	Zinc-responsive repressor ZiaR	0	Regulatory functions
sll0793	sll0793	sll0793	5.07779e-06	8.87361	0	hypothetical protein	0	Hypothetical
slr1204	slr1204	slr1204	9.91501e-06	8.80248	htrA	protease	Degradation of proteins, peptides, and glycopeptides	Translation
slr1739	slr1739	slr1739	1.24298e-08	8.62259	psb28-2	photosystem II 13 kDa protein homolog	Photosystem II	Photosynthesis and respiration
sll0170	sll0170	sll0170	1.51971e-06	8.58061	dnaK2, dnaK	DnaK protein 2, heat shock protein 70, molecular chaperone	Chaperones	Cellular processes
NT01SS1471	3_sll1688	N/A	0.0001009	8.57118	0	N/A	0	N/A
slr2076	slr2076	slr2076	4.41468e-07	8.39271	groEL1, cpn60-1	60kD chaperonin	Chaperones	Cellular processes
NT01SS2269	3_slr1684	N/A	2.63995e-07	8.38702	0	N/A	0	N/A
slr1919	slr1919	slr1919	8.51564e-06	7.72289	0	hypothetical protein	0	Hypothetical
slr2075	slr2075	slr2075	0.000392154	7.68559	groES	10kD chaperonin	Chaperones	Cellular processes
slr0885	slr0885	slr0885	0.00128337	7.61844	0	hypothetical protein	0	Hypothetical
ssl2501	ssl2501	ssl2501	3.69732e-07	7.44919	0	unknown protein	0	Unknown
slr0967	slr0967	slr0967	7.16759e-06	7.42293	0	hypothetical protein	0	Hypothetical
sll1154	sll1154	sll1154	2.17034e-08	7.29296	norA	putative antibiotic efflux protein	Drug and analog sensitivity	Other categories
slr1687	slr1687	slr1687	0.000260913	7.26352	0	hypothetical protein	0	Hypothetical
sll0296	sll0296	sll0296	9.82014e-10	7.21404	0	hypothetical protein	0	Hypothetical
slr0077	slr0077	slr0077	0.00497704	7.11821	sufS, nifS	cysteine desulfurase	Glutamate family / Nitrogen assimilation	Amino acid biosynthesis
slr1516	slr1516	slr1516	6.18504e-05	6.92988	sodB	superoxide dismutase	Detoxification	Cellular processes
slr0076	slr0076	slr0076	0.00278522	6.80395	0	hypothetical protein	0	Hypothetical
sll1482	sll1482	sll1482	1.29086e-05	6.77691	0	ABC transporter permease protein	0	Transport and binding proteins
NT01SS1036	3_slr2076	N/A	5.77818e-05	6.66009	0	N/A	0	N/A
ssl3044	ssl3044	ssl3044	0.00648859	6.54609	0	probable ferredoxin	Soluble electron carriers	Photosynthesis and respiration
slr1903	slr1903	slr1903	3.93105e-07	6.37562	ISY120a	putative transposase [ISY120a: 851653 - 852454]	Transposon-related functions	Other categories
NT01SS3423	sll0288_2	sll0288	0.000123987	6.2525	minC	septum site-determining protein MinC	Cell division	Cellular processes
NT01SS2339	sll1541	sll1541	1.04037e-05	6.21386	0	hypothetical protein	0	Hypothetical
sll0986	sll0986	sll0986	5.03714e-08	6.13811	ISY120f	putative transposase [ISY120f(partial copy): 664387 - 664775]	Transposon-related functions	Other categories
NT01SS1952	3_slr0816	N/A	2.27443e-07	6.10417	0	N/A	0	N/A
slr1928	slr1928	slr1928	1.86471e-06	6.08129	pilA5	type 4 pilin-like protein	0	Unknown
NT01SS3974	3_sll1106_as	N/A	0.000303203	6.03903	0	N/A	0	N/A
slr1657	slr1657	slr1657	9.51072e-08	5.96111	pleD	hypothetical protein	0	Hypothetical
slr0952	slr0952	slr0952	1.62312e-06	5.86646	fbpII, fbp, fdp	fructose-1,6-bisphosphatase	Glycolysis	Energy metabolism
slr0320	slr0320	slr0320	0.000150949	5.69458	0	hypothetical protein	0	Hypothetical
ssl0453	ssl0453	ssl0453	0.00058818	5.63645	nblA2	phycobilisome degradation protein NblA	Phycobilisome	Photosynthesis and respiration
sll0416	sll0416	sll0416	8.23071e-07	5.63232	groEL2, cpn60-2	60 kDa chaperonin 2, GroEL2, molecular chaperone	Chaperones	Cellular processes
NT01SS0751	sll0982_as	sll0982	1.43968e-06	5.62584	0	unknown protein	0	Unknown
slr0184	slr0184	slr0184	1.44622e-07	5.61563	0	unknown protein	0	Unknown
slr0299	slr0299	slr0299	1.48928e-05	5.58942	0	hypothetical protein	0	Hypothetical
sll0020	sll0020	sll0020	4.82081e-07	5.41667	clpC	ATP-dependent Clp protease ATPase subunit	Degradation of proteins, peptides, and glycopeptides	Translation
slr0082	slr0082	slr0082	2.77378e-06	5.40325	0	hypothetical protein	0	Hypothetical
sll1681	sll1681	sll1681	4.74884e-05	5.38076	0	unknown protein	0	Unknown
NT01SS3388	sll0103	sll0103	1.78347e-09	5.34835	0	hypothetical protein	0	Hypothetical
slr2096	slr2096	slr2096	1.35938e-06	5.23826	ISY120c	putative transposase [ISY120c: 1561629 - 1562430]	Transposon-related functions	Other categories
slr1300	slr1300	slr1300	6.02838e-09	5.22331	ubiH, visB	similar to 2-octaprenyl-6-methoxyphenol hydroxylase	Menaquinone and ubiquinone	Biosynthesis of cofactors, prosthetic groups, and carriers
slr1743	slr1743	slr1743	1.90129e-06	5.21632	ndbB, ndh	type 2 NADH dehydrogenase NdbB	NADH dehydrogenase	Photosynthesis and respiration
slr1604	slr1604	slr1604	8.02001e-07	5.1847	ftsH	cell division protein FtsH	Cell division	Cellular processes
sll0794	sll0794	sll0794	1.29613e-05	5.12896	coaR, corR, merR, cobH, cbiC	cobalt-dependent transcriptional regulator	Cobalamin, heme, phycobilin and porphyrin	Biosynthesis of cofactors, prosthetic groups, and carriers
slr0059	slr0059	slr0059	0.000152398	5.10472	0	unknown protein	0	Unknown
sll0983	sll0983	sll0983	1.36647e-06	5.1039	0	hypothetical protein	0	Hypothetical
slr0186	slr0186	slr0186	0.000228394	5.08127	leuA	2-isopropylmalate synthase	Branched chain family	Amino acid biosynthesis
NT01SS0406	slr1612_2	slr1612	4.22628e-05	5.07765	0	hypothetical protein	0	Hypothetical
ssr0759	ssr0759	ssr0759	8.84993e-08	5.07062	0	unknown protein	0	Unknown
slr0544	slr0544	slr0544	5.45907e-09	5.0678	0	ATP-binding protein of ABC transporter	0	Transport and binding proteins
NT01SS2246	3_slr1675_as	N/A	0.000709619	5.04085	0	N/A	0	N/A
sll1680	sll1680	sll1680	1.26251e-08	5.00751	0	hypothetical protein	0	Hypothetical
sll1157	sll1157	sll1157	1.36094e-06	5.00725	ISY120b	putative transposase [ISY120b: 1385747 - 1386548]	Transposon-related functions	Other categories
sll0549	sll0549	sll0549	0.0009106	4.9671	0	hypothetical protein	0	Hypothetical
slr1169	slr1169	slr1169	2.37213e-06	4.9494	0	unknown protein	0	Unknown
slr1822	slr1822	slr1822	5.9221e-05	4.94558	nth	endonuclease III	0	DNA replication, restriction, modification, recombination, and repair
slr0579	slr0579	slr0579	0.000182952	4.94331	0	unknown protein	0	Unknown
slr1811	slr1811	slr1811	3.33439e-05	4.89248	0	hypothetical protein	0	Hypothetical
NT01SS0514	3_sll1512	N/A	7.20202e-09	4.75878	0	N/A	0	N/A
NT01SS2300	ssl1762	ssl1762	1.58657e-06	4.69072	0	hypothetical protein	0	Hypothetical
slr0936	slr0936	slr0936	1.0217e-05	4.67346	nadC	nicotinate-nucleotide pyrophosphorylase	Nicotinate and nicotinamide	Biosynthesis of cofactors, prosthetic groups, and carriers
slr0001	slr0001	slr0001	1.3043e-09	4.65939	0	hypothetical protein	0	Hypothetical
NT01SS0074	ssl2069	ssl2069	1.67963e-06	4.6582	0	hypothetical protein	0	Hypothetical
ssl0564	ssl0564	ssl0564	3.78663e-07	4.64767	ompR	transcriptional regulator	0	Regulatory functions
ssr2201	ssr2201	ssr2201	0.002201	4.63086	0	unknown protein	0	Unknown
NT01SS1423	sll2009_2	sll2009	5.88375e-06	4.61919	0	processing protease	Degradation of proteins, peptides, and glycopeptides	Translation
NT01SS1478	slr1822_2	slr1822	0.000107271	4.6106	nth	endonuclease III	0	DNA replication, restriction, modification, recombination, and repair
NT01SS2404	ssr0761	ssr0761	6.49292e-06	4.58071	0	hypothetical protein	0	Hypothetical
sll0995	sll0995	sll0995	2.57503e-05	4.56934	0	hypothetical protein	0	Hypothetical
slr1814	slr1814	slr1814	8.50815e-05	4.50065	0	hypothetical protein	0	Hypothetical
slr1809	slr1809	slr1809	2.08942e-07	4.43449	0	unknown protein	0	Unknown
ssr1425	ssr1425	ssr1425	0.000287724	4.4257	ycf34	hypothetical protein YCF34	0	Hypothetical
slr1608	slr1608	slr1608	0.000928358	4.40649	gdhB	putative glucose dehydrogenase-B, periplasmic protein	0	Hypothetical
NT01SS3218	5_slr0574	N/A	3.47209e-07	4.38649	0	N/A	0	N/A
NT01SS1507	slr1743_2	slr1743	1.82425e-06	4.36131	ndbB, ndh	type 2 NADH dehydrogenase NdbB	NADH dehydrogenase	Photosynthesis and respiration
slr0541	slr0541	slr0541	4.9145e-08	4.3465	0	probable amidotransferase	Other	Other categories
sll0749	sll0749	sll0749	1.98109e-06	4.31531	0	hypothetical protein	0	Hypothetical
slr0060	slr0060	slr0060	0.000196163	4.31306	0	unknown protein	0	Unknown
NT01SS3679	5_sll0529	N/A	0.000501452	4.30904	0	N/A	0	N/A
NT01SS1698	5_sll1592	N/A	6.28748e-09	4.29593	0	N/A	0	N/A
slr1747	slr1747	slr1747	0.000110558	4.27113	0	cell death suppressor protein Lls1 homolog	Cell killing	Cellular processes
sll1072	sll1072	sll1072	1.61286e-06	4.25511	0	hypothetical protein	0	Hypothetical
sll0088	sll0088	sll0088	1.06258e-05	4.25455	sufR	hypothetical protein	0	Hypothetical
slr1081	slr1081	slr1081	2.18801e-06	4.25369	0	hypothetical protein	0	Hypothetical
slr0600	slr0600	slr0600	2.38814e-06	4.23911	0	NADP-thioredoxin reductase	Thioredoxin, glutaredoxin, and glutathione	Biosynthesis of cofactors, prosthetic groups, and carriers
slr0845	slr0845	slr0845	1.16226e-06	4.23666	0	hypothetical protein	0	Hypothetical
sll0141	sll0141	sll0141	0.00638187	4.22129	0	hypothetical protein	0	Hypothetical
slr1322	slr1322	slr1322	3.84365e-06	4.21712	0	putative modulator of DNA gyrase; TldD	0	DNA replication, restriction, modification, recombination, and repair
NT01SS2088	sll1388	sll1388	0.000193066	4.21272	0	hypothetical protein	0	Hypothetical
NT01SS2052	slr1972_2	slr1972	1.01496e-07	4.18957	ycf81	hypothetical protein YCF81	0	Hypothetical
slr0971	slr0971	slr0971	1.3278e-07	4.17803	0	hypothetical protein	0	Hypothetical
slr0232	slr0232	slr0232	5.7442e-05	4.17771	0	hypothetical protein	0	Hypothetical
slr1262	slr1262	slr1262	0.000192217	4.17689	0	hypothetical protein	0	Hypothetical
slr1261	slr1261	slr1261	0.000210458	4.08269	0	hypothetical protein	0	Hypothetical
slr1807	slr1807	slr1807	1.26641e-07	4.06905	0	hypothetical protein	0	Hypothetical
slr1821	slr1821	slr1821	0.000365924	4.06059	0	hypothetical protein	0	Hypothetical
slr0642	slr0642	slr0642	8.82249e-05	4.04023	0	hypothetical protein	0	Hypothetical
slr0788	slr0788	slr0788	6.83266e-05	4.03682	0	similar to pre-B cell enhancing factor	Other	Other categories
slr0090	slr0090	slr0090	3.03085e-06	4.00816	ppd	probable 4-hydroxyphenylpyruvate dioxygenase	Amino acids and amines	Energy metabolism
slr0217	slr0217	slr0217	2.84265e-06	4.00049	0	hypothetical protein	0	Hypothetical
slr1498	slr1498	slr1498	3.11047e-08	3.99535	hypD	putative hydrogenase expression/formation protein HypD	Hydrogenase	Other categories
slr0020	slr0020	slr0020	1.68503e-06	3.96045	recG	DNA recombinase	0	DNA replication, restriction, modification, recombination, and repair
NT01SS0123	5_slr0730	N/A	2.22836e-06	3.95997	0	N/A	0	N/A
NT01SS3135	sll0179	sll0179	0.000135446	3.95276	gltX	glutamyl-tRNA synthetase	Aminoacyl tRNA synthetases and tRNA modification	Translation
NT01SS0962	sll1797	sll1797	5.36663e-05	3.92214	ycf21	hypothetical protein YCF21	0	Hypothetical
slr0300	slr0300	slr0300	2.11764e-05	3.91966	0	hypothetical protein	0	Hypothetical
NT01SS1479	3_slr1822	N/A	0.000466469	3.89597	0	N/A	0	N/A
slr1660	slr1660	slr1660	3.17593e-05	3.89431	0	hypothetical protein	0	Hypothetical
sll1894	sll1894	sll1894	0.000273449	3.88791	ribA	riboflavin biosynthesis protein RibA	Riboflavin	Biosynthesis of cofactors, prosthetic groups, and carriers
slr1949	slr1949	slr1949	1.59572e-06	3.86481	0	hypothetical protein	0	Hypothetical
slr0337	slr0337	slr0337	0.000162507	3.86344	0	hypothetical protein	0	Hypothetical
NT01SS0436	5_ssr1768	N/A	5.94854e-05	3.86329	0	N/A	0	N/A
sll1687	sll1687	sll1687	4.01353e-06	3.84117	hik17	unknown protein	0	Unknown
NT01SS0075	5_ssl2069	N/A	2.09852e-05	3.84033	0	N/A	0	N/A
slr0730	slr0730	slr0730	0.00574722	3.83088	0	hypothetical protein	0	Hypothetical
sll0086	sll0086	sll0086	1.55184e-08	3.81437	0	putative arsenical pump-driving ATPase	Drug and analog sensitivity	Other categories
slr1083	slr1083	slr1083	3.88552e-06	3.81007	0	hypothetical protein	0	Hypothetical
slr0818	slr0818	slr0818	3.80037e-06	3.78637	0	hypothetical protein	0	Hypothetical
slr1260	slr1260	slr1260	0.00106623	3.78296	0	hypothetical protein	0	Hypothetical
sll0412	sll0412	sll0412	7.41242e-05	3.77443	0	hypothetical protein	0	Hypothetical
NT01SS3276	5_slr0074_as	N/A	6.73483e-05	3.77271	0	N/A	0	N/A
slr1677	slr1677	slr1677	1.16226e-06	3.76887	0	hypothetical protein	0	Hypothetical
NT01SS0490	sll0639	sll0639	1.01664e-06	3.73213	0	hypothetical protein	0	Hypothetical
sll0194	sll0194	sll0194	4.5763e-06	3.72768	tatC, ycf43	putative sec-independent protein translocase	Protein and peptide secretion	Cellular processes
slr1079	slr1079	slr1079	0.000123987	3.72245	0	unknown protein	0	Unknown
sll1738	sll1738	sll1738	1.77439e-05	3.71544	0	hypothetical protein	0	Hypothetical
slr0960	slr0960	slr0960	0.000136342	3.70444	0	unknown protein	0	Unknown
slr2127	slr2127	slr2127	9.73621e-05	3.68695	0	hypothetical protein	0	Hypothetical
sll0621	sll0621	sll0621	0.000141388	3.67364	dsbD, cycZ	putative c-type cytochrome biogenesis protein CcdA	Other	Other categories
sll0208	sll0208	sll0208	9.22821e-06	3.66796	0	hypothetical protein	0	Hypothetical
NT01SS2674	sll0157	sll0157	2.7262e-05	3.6597	0	hypothetical protein	0	Hypothetical
sll1980	sll1980	sll1980	1.00041e-06	3.65896	txlA	thiol:disulfide interchange protein TrxA	Detoxification	Cellular processes
sll1773	sll1773	sll1773	0.000141388	3.6534	pirA	hypothetical protein	0	Hypothetical
slr0222	slr0222	slr0222	3.03085e-06	3.6377	gidA, hik25	two-component hybrid sensor and regulator	0	Regulatory functions
slr0292	slr0292	slr0292	9.2081e-05	3.60899	0	hypothetical protein	0	Hypothetical
NT01SS0515	sll1512	sll1512	6.18504e-05	3.60152	0	hypothetical protein	0	Hypothetical
sll1112	sll1112	sll1112	4.47541e-05	3.59778	aroQ	3-dehydroquinate dehydratase	Aromatic amino acid family	Amino acid biosynthesis
slr0957	slr0957	slr0957	1.52074e-07	3.58676	0	hypothetical protein	0	Hypothetical
sll1590	sll1590	sll1590	0.00243488	3.58341	hik20	two-component sensor histidine kinase	0	Regulatory functions
sll1666	sll1666	sll1666	0.00249342	3.58294	dnaJ	DnaJ-like protein	Chaperones	Cellular processes
sll0169	sll0169	sll0169	0.00384907	3.57302	0	cell division protein Ftn2 homolog	Cell division	Cellular processes
sll0760	sll0760	sll0760	5.03714e-08	3.56951	ycf38	hypothetical protein YCF38	0	Hypothetical
sll1462	sll1462	sll1462	8.11173e-06	3.56592	hypE	putative hydrogenase expression/formation protein HypE	Hydrogenase	Other categories
sll0544	sll0544	sll0544	0.00097777	3.54435	0	hypothetical protein	0	Hypothetical
NT01SS2299	3_ssl1762_as	N/A	9.76349e-06	3.53082	0	N/A	0	N/A
slr0919	slr0919	slr0919	1.58949e-05	3.5281	0	hypothetical protein	0	Hypothetical
sll0188	sll0188	sll0188	8.39194e-07	3.51529	0	unknown protein	0	Unknown
sll0888	sll0888	sll0888	0.0012871	3.51388	0	hypothetical protein	0	Hypothetical
NT01SS3765	sll0621_2	sll0621	9.35649e-06	3.49711	dsbD, cycZ	putative c-type cytochrome biogenesis protein CcdA	Other	Other categories
slr2098	slr2098	slr2098	0.000136515	3.49658	hik21	two-component hybrid sensor and regulator	0	Regulatory functions
NT01SS3092	5_sll0373_as	N/A	0.000753211	3.48821	0	N/A	0	N/A
NT01SS0750	sll0983_2	sll0983	4.95042e-05	3.48324	0	hypothetical protein	0	Hypothetical
sll0002	sll0002	sll0002	6.50953e-08	3.4817	ponA	penicillin-binding protein	Drug and analog sensitivity	Other categories
NT01SS2402	ssr0759_2	ssr0759	1.35816e-06	3.48144	0	unknown protein	0	Unknown
slr0112	slr0112	slr0112	0.00108941	3.46459	0	unknown protein	0	Unknown
sll0424	sll0424	sll0424	9.91501e-06	3.44789	0	hypothetical protein	0	Hypothetical
sll1967	sll1967	sll1967	0.00018356	3.41316	0	probable RNA methyltransferase	Ribosomal proteins: synthesis and modification	Translation
NT01SS3893	5_slr1657_as	N/A	0.000730145	3.40666	0	N/A	0	N/A
sll0982	sll0982	sll0982	0.000198508	3.39436	0	unknown protein	0	Unknown
slr1254	slr1254	slr1254	0.00030452	3.38026	crtP, pds, crtD	phytoene dehydrogenase (phytoene desaturase)	Carotenoid	Biosynthesis of cofactors, prosthetic groups, and carriers
sll1381	sll1381	sll1381	2.4627e-07	3.37483	0	hypothetical protein	0	Hypothetical
NT01SS3695	ssr2377	ssr2377	0.000587859	3.37194	0	hypothetical protein	0	Hypothetical
sll0498	sll0498	sll0498	1.28148e-05	3.36691	0	hypothetical protein	0	Hypothetical
slr0615	slr0615	slr0615	8.68219e-08	3.36531	0	ATP-binding protein of ABC transporter	0	Transport and binding proteins
sll1461	sll1461	sll1461	3.13359e-07	3.36351	0	hypothetical protein	0	Hypothetical
NT01SS1017	sml0012	sml0012	0.000296188	3.36248	0	hypothetical protein	0	Hypothetical
NT01SS2855	ssl0385	ssl0385	0.000733313	3.3592	0	hypothetical protein	0	Hypothetical
slr1082	slr1082	slr1082	3.506e-06	3.35636	0	unknown protein	0	Unknown
sll0745	sll0745	sll0745	0.000556503	3.346	pfkA	phosphofructokinase	Glycolysis	Energy metabolism
sll1354	sll1354	sll1354	3.78663e-07	3.33631	recJ	single-strand-DNA-specific exonuclease RecJ	0	DNA replication, restriction, modification, recombination, and repair
NT01SS2056	sll1884	sll1884	2.42236e-05	3.32684	0	hypothetical protein	0	Hypothetical
sll0804	sll0804	sll0804	1.5871e-05	3.32619	0	hypothetical protein	0	Hypothetical
slr0565	slr0565	slr0565	2.80088e-07	3.31199	0	hypothetical protein	0	Hypothetical
slr1549	slr1549	slr1549	1.83205e-05	3.31085	def, fms	polypeptide deformylase	Protein modification and translation factors	Translation
ssr1766	ssr1766	ssr1766	0.000102402	3.30784	0	hypothetical protein	0	Hypothetical
NT01SS2386	3_slr1648	N/A	0.000207817	3.30615	0	N/A	0	N/A
slr1171	slr1171	slr1171	3.4172e-05	3.2982	gpx1	glutathione peroxidase-like NADPH peroxidase,glutathione peroxidase	Thioredoxin, glutaredoxin, and glutathione	Biosynthesis of cofactors, prosthetic groups, and carriers
sll1630	sll1630	sll1630	1.03017e-05	3.29784	0	unknown protein	0	Unknown
slr1440	slr1440	slr1440	1.85691e-05	3.2937	0	hypothetical protein	0	Hypothetical
NT01SS1229	5_slr1448	N/A	1.56504e-05	3.2873	0	N/A	0	N/A
slr0643	slr0643	slr0643	1.11041e-06	3.27938	0	hypothetical protein	0	Hypothetical
sll0980	sll0980	sll0980	0.000132953	3.27532	0	unknown protein	0	Unknown
sll2009	sll2009	sll2009	0.000358824	3.27405	0	processing protease	Degradation of proteins, peptides, and glycopeptides	Translation
slr0797	slr0797	slr0797	0.0035652	3.25996	coaT, corT, cadA	cobalt-transporting P-type ATPase (cobalt efflux pump) involved in cobalt tolerance	0	Transport and binding proteins
sll0195	sll0195	sll0195	9.82688e-05	3.2543	0	probable ATP-dependent protease	Degradation of proteins, peptides, and glycopeptides	Translation
NT01SS2742	sll0761_2	sll0761	3.11047e-08	3.24813	0	unknown protein	0	Unknown
slr1929	slr1929	slr1929	0.00016692	3.24782	pilA6	type 4 pilin-like protein	Chemotaxis	Cellular processes
sll0314	sll0314	sll0314	0.00356805	3.24264	0	periplasmic protein, function unknown	0	Hypothetical
sll0506	sll0506	sll0506	0.00221765	3.2417	0	undecaprenyl pyrophosphate synthetase	Other	Other categories
slr1950	slr1950	slr1950	0.000677285	3.23013	ctaA	copper-transporting P-type ATPase CtaA	0	Transport and binding proteins
sll1053	sll1053	sll1053	7.9264e-06	3.21786	0	hypothetical protein	0	Hypothetical
slr2097	slr2097	slr2097	1.30076e-05	3.21442	glbN	cyanoglobin	Other	Other categories
slr1170	slr1170	slr1170	3.88106e-05	3.20267	0	hypothetical protein	0	Hypothetical
slr0503	slr0503	slr0503	2.05982e-06	3.17809	ycf66	hypothetical protein YCF66	0	Hypothetical
slr0373	slr0373	slr0373	0.000207786	3.17525	0	hypothetical protein	0	Hypothetical
slr0445	slr0445	slr0445	0.0002455	3.16124	0	hypothetical protein	0	Hypothetical
sll0312	sll0312	sll0312	2.141e-06	3.15971	appB	probable oligopeptides ABC transporter permease protein	0	Transport and binding proteins
slr0089	slr0089	slr0089	0.000333831	3.15947	VTE4	gamma-tocopherol methyltransferase	0	Fatty acid, phospholipid and sterol metabolism
sll1667	sll1667	sll1667	1.57411e-06	3.15889	mom72	periplasmic protein, similar to mitochondrial outer membrane 72K protein	0	Hypothetical
NT01SS1450	5_slr1809_as	N/A	4.25614e-05	3.15349	0	N/A	0	N/A
NT01SS2087	sll1389	sll1389	1.23478e-06	3.13784	0	hypothetical protein	0	Hypothetical
sll1396	sll1396	sll1396	0.000214644	3.12133	0	unknown protein	0	Unknown
ssr0756	ssr0756	ssr0756	0.00251753	3.1199	0	hypothetical protein	0	Hypothetical
slr1972	slr1972	slr1972	1.47243e-06	3.11059	ycf81	hypothetical protein YCF81	0	Hypothetical
NT01SS2387	ssr2754	ssr2754	0.000646846	3.10743	0	hypothetical protein	0	Hypothetical
slr0904	slr0904	slr0904	9.41448e-06	3.08724	comM	competence protein ComM homolog	Transformation	Cellular processes
NT01SS3035	3_slr0642_as	N/A	1.82425e-06	3.08597	0	N/A	0	N/A
slr0491	slr0491	slr0491	0.00033912	3.07575	0	hypothetical protein	0	Hypothetical
ssr0657	ssr0657	ssr0657	1.92192e-07	3.07066	0	hypothetical protein	0	Hypothetical
slr0741	slr0741	slr0741	7.01894e-05	3.06041	phoU, nmpA	transcriptional regulator	0	Regulatory functions
NT01SS2865	sll0198	sll0198	5.51756e-06	3.05919	0	hypothetical protein	0	Hypothetical
sll0759	sll0759	sll0759	1.31591e-05	3.04971	0	ABC transporter ATP-binding protein	0	Transport and binding proteins
slr1167	slr1167	slr1167	0.000186535	3.03494	gldA	glycerol dehydrogenase	0	Fatty acid, phospholipid and sterol metabolism
sll1968	sll1968	sll1968	6.47347e-06	3.03333	pmgA	photomixotrophic growth related protein, PmgA	Other	Other categories
slr1128	slr1128	slr1128	0.00013138	3.01664	0	hypothetical protein	0	Hypothetical
NT01SS1268	sll0877	sll0877	3.4172e-05	3.01505	0	hypothetical protein	0	Hypothetical
slr0918	slr0918	slr0918	1.57103e-06	3.01241	map-1, pepM	methionine aminopeptidase	Protein modification and translation factors	Translation
NT01SS0442	3_slr1083_as	N/A	8.06195e-05	2.9954	0	N/A	0	N/A
slr2000	slr2000	slr2000	8.28203e-05	2.98519	0	hypothetical protein	0	Hypothetical
slr1735	slr1735	slr1735	0.00014225	2.98242	bgtA, glnQ	ATP-binding subunit of the ABC-type Bgt permease for basic amino acids and glutamine	0	Transport and binding proteins
sll0218	sll0218	sll0218	0.000411862	2.97468	0	hypothetical protein	0	Hypothetical
sll0162	sll0162	sll0162	4.37384e-06	2.96537	0	hypothetical protein	0	Hypothetical
sll0622	sll0622	sll0622	0.00149836	2.96104	nadA	quinolinate synthetase	Quinolinate	Biosynthesis of cofactors, prosthetic groups, and carriers
slr0734	slr0734	slr0734	0.00101051	2.95639	0	hypothetical protein	0	Hypothetical
NT01SS3635	3_slr0545	N/A	0.000123295	2.94212	0	N/A	0	N/A
slr0036	slr0036	slr0036	3.26893e-06	2.92009	aspC, aat	aspartate aminotransferase	Aspartate family	Amino acid biosynthesis
slr2099	slr2099	slr2099	0.000637458	2.85924	hik40	two-component hybrid sensor and regulator	0	Regulatory functions
slr1078	slr1078	slr1078	3.4172e-05	2.82502	galE	similar to UDP-glucose 4-epimerase	Sugars	Energy metabolism
sll2008	sll2008	sll2008	0.000600523	2.8242	0	processing protease	Degradation of proteins, peptides, and glycopeptides	Translation
NT01SS2787	5_sll0314	N/A	0.00657626	2.68395	0	N/A	0	N/A
Repressed arsenite
probe name	systematic probe name	systematic gene_ID	P.Value	average ratio AsV/lowP	gene name	cyanobase description	Functional category	general functional category
NT01SS0612	sll1639_2	sll1639	4.92928e-06	0.0254584	ureD	urease accessory protein D	Other	Central intermediary metabolism
sll1471	sll1471	sll1471	3.97142e-11	0.0277127	cpcG2	phycobilisome rod-core linker polypeptide	Phycobilisome	Photosynthesis and respiration
sll0680	sll0680	sll0680	0.000360213	0.0343202	pstS, phoS	phosphate-binding periplasmic protein precursor (PBP)	0	Transport and binding proteins
sll1579	sll1579	sll1579	2.59099e-11	0.0350802	cpcC2	phycobilisome rod linker polypeptide	Phycobilisome	Photosynthesis and respiration
NT01SS3007	sll0681	sll0681	4.75177e-05	0.0362456	pstC, phoW	phosphate transport system permease protein PstC homolog	0	Transport and binding proteins
sll1580	sll1580	sll1580	1.13895e-12	0.0413402	cpcC1	phycobilisome rod linker polypeptide	Phycobilisome	Photosynthesis and respiration
NT01SS3067	sll0381	sll0381	2.15642e-07	0.0453666	0	hypothetical protein	0	Hypothetical
sll1321	sll1321	sll1321	5.49728e-12	0.0476037	0	hypothetical protein	ATP synthase	Photosynthesis and respiration
sll1578	sll1578	sll1578	4.53396e-11	0.0478515	cpcA	phycocyanin alpha subunit	Phycobilisome	Photosynthesis and respiration
NT01SS0198	sll1321_2	sll1321	6.23218e-11	0.0523033	0	hypothetical protein	ATP synthase	Photosynthesis and respiration
ssl3093	ssl3093	ssl3093	1.18258e-09	0.0535398	cpcD	phycobilisome small rod linker polypeptide	Phycobilisome	Photosynthesis and respiration
sll1577	sll1577	sll1577	2.79305e-11	0.0552407	cpcB	phycocyanin beta subunit	Phycobilisome	Photosynthesis and respiration
sll0383	sll0383	sll0383	1.51131e-07	0.0553769	cbiM	cobalamin biosynthesis protein M	Cobalamin, heme, phycobilin and porphyrin	Biosynthesis of cofactors, prosthetic groups, and carriers
NT01SS3846	3_slr0749	#N/A	3.42848e-06	0.05561	#N/A	#N/A	#N/A	#N/A
sll0382	sll0382	sll0382	6.85093e-06	0.0558313	0	hypothetical protein	0	Hypothetical
NT01SS3066	sll0382_2	sll0382	4.01353e-06	0.0570213	0	hypothetical protein	0	Hypothetical
slr0772	slr0772	slr0772	3.90621e-07	0.0584587	chlB	light-independent protochlorophyllide reductase subunit ChlB	Cobalamin, heme, phycobilin and porphyrin	Biosynthesis of cofactors, prosthetic groups, and carriers
sll1326	sll1326	sll1326	3.11047e-08	0.0623447	atpA	ATP synthase alpha chain	ATP synthase	Photosynthesis and respiration
sll1324	sll1324	sll1324	9.06456e-09	0.0643925	atpF	ATP synthase B chain (subunit I) of CF(0)	ATP synthase	Photosynthesis and respiration
sll1323	sll1323	sll1323	3.7631e-09	0.0659598	atpG	ATP synthase subunit b' of CF(0)	ATP synthase	Photosynthesis and respiration
sll1550	sll1550	sll1550	0.000677285	0.0668236	0	probable porin; major outer membrane protein	Membranes, lipoproteins, and porins	Cell envelope
slr0749	slr0749	slr0749	6.50953e-08	0.0670539	chlL, frxC	light-independent protochlorophyllide reductase iron protein subunit ChlL	Cobalamin, heme, phycobilin and porphyrin	Biosynthesis of cofactors, prosthetic groups, and carriers
sll1325	sll1325	sll1325	6.8394e-09	0.0702046	atpD, atpH	ATP synthase delta chain of CF(1)	ATP synthase	Photosynthesis and respiration
sll0108	sll0108	sll0108	2.48752e-07	0.0712388	amt1	ammonium/methylammonium permease	0	Transport and binding proteins
sll1327	sll1327	sll1327	1.5598e-07	0.0725043	atpC, atpG	ATP synthase gamma chain	ATP synthase	Photosynthesis and respiration
slr1857	slr1857	slr1857	4.15036e-08	0.074295	glgX	isoamylase	Polysaccharides and glycoproteins	Central intermediary metabolism
slr1856	slr1856	slr1856	4.11711e-09	0.0755277	0	phosphoprotein substrate of icfG gene cluster	RNA synthesis, modification, and DNA transcription	Transcription
ssl2615	ssl2615	ssl2615	3.45995e-09	0.0786982	atpH, atpE	ATP synthase C chain of CF(0)	ATP synthase	Photosynthesis and respiration
slr2067	slr2067	slr2067	1.18042e-10	0.0807173	apcA	allophycocyanin alpha subunit	Phycobilisome	Photosynthesis and respiration
sll0385	sll0385	sll0385	6.19589e-08	0.0812578	cbiO	ATP-binding protein of ABC transporter	0	Transport and binding proteins
slr1853	slr1853	slr1853	3.93756e-08	0.0823211	0	carboxymuconolactone decarboxylase	Other	Other categories
ssr2831	ssr2831	ssr2831	4.11711e-09	0.0837172	psaE	photosystem I subunit IV	Photosystem I	Photosynthesis and respiration
sll0682	sll0682	sll0682	0.00294287	0.086376	pstA, phoT	phosphate transport system permease protein PstA homolog	0	Transport and binding proteins
sll1322	sll1322	sll1322	2.4247e-08	0.0879527	atpI, atpB	ATP synthase A chain of CF(0)	ATP synthase	Photosynthesis and respiration
sll0427	sll0427	sll0427	1.93531e-10	0.0903791	psbO	photosystem II manganese-stabilizing polypeptide	Photosystem II	Photosynthesis and respiration
sll1304	sll1304	sll1304	1.48797e-06	0.0917465	0	unknown protein	0	Unknown
NT01SS1846	5_ssr3570	#N/A	1.51131e-07	0.0926243	#N/A	#N/A	#N/A	#N/A
slr1986	slr1986	slr1986	1.57275e-10	0.095193	apcB	allophycocyanin beta subunit	Phycobilisome	Photosynthesis and respiration
ssr3383	ssr3383	ssr3383	9.82014e-10	0.100132	apcC	phycobilisome small core linker polypeptide	Phycobilisome	Photosynthesis and respiration
sll1282	sll1282	sll1282	2.76969e-09	0.10022	ribH	riboflavin synthase beta subunit	Riboflavin	Biosynthesis of cofactors, prosthetic groups, and carriers
NT01SS1630	ssr3383_2	ssr3383	6.60016e-09	0.102889	apcC	phycobilisome small core linker polypeptide	Phycobilisome	Photosynthesis and respiration
sll1281	sll1281	sll1281	3.81143e-10	0.103325	psbZ, ycf9	photosystem II PsbZ protein	0	Hypothetical
slr2057	slr2057	slr2057	8.73874e-06	0.105883	apqZ	water channel protein	0	Transport and binding proteins
sll1306	sll1306	sll1306	1.53941e-08	0.107544	0	periplasmic protein, function unknown	0	Unknown
sll1695	sll1695	sll1695	3.45677e-06	0.112502	pilA2	pilin polypeptide PilA2	Chemotaxis	Cellular processes
NT01SS1334	ssl3410	ssl3410	6.07556e-07	0.113299	0	unknown protein	0	Unknown
sll0384	sll0384	sll0384	5.68424e-06	0.114406	cbiQ	unknown protein	0	Unknown
slr2135	slr2135	slr2135	1.44517e-05	0.116349	hupE	hydrogenase accessory protein HupE	Hydrogenase	Other categories
slr0483	slr0483	slr0483	1.18258e-09	0.117259	0	hypothetical protein	0	Hypothetical
NT01SS1234	sll1348	sll1348	3.93756e-08	0.117658	0	hypothetical protein	0	Hypothetical
sll1305	sll1305	sll1305	1.16226e-06	0.118299	0	probable hydrolase	Other	Other categories
slr1852	slr1852	slr1852	2.08953e-06	0.11837	0	unknown protein	0	Unknown
ssl2384	ssl2384	ssl2384	4.89667e-07	0.119405	0	unknown protein	0	Unknown
slr1854	slr1854	slr1854	2.51306e-06	0.120536	0	unknown protein	0	Unknown
sll1783	sll1783	sll1783	1.44484e-07	0.122403	0	hypothetical protein	0	Hypothetical
slr0737	slr0737	slr0737	1.18042e-10	0.128241	psaD	photosystem I subunit II	Photosystem I	Photosynthesis and respiration
sll1638	sll1638	sll1638	4.07039e-07	0.129054	psbQ	hypothetical protein	0	Hypothetical
sll0771	sll0771	sll0771	0.000299193	0.129209	glcP, gtr	glucose transport protein	0	Transport and binding proteins
smr0003	smr0003	smr0003	1.05087e-06	0.130553	petM, ycf31	cytochrome b6-f complex subunit PetM	Cytochrome b6/f complex	Photosynthesis and respiration
sll1531	sll1531	sll1531	2.32882e-06	0.133406	0	unknown protein	0	Unknown
NT01SS3775	3_slr0668_as	#N/A	4.01353e-06	0.135296	#N/A	#N/A	#N/A	#N/A
slr0875	slr0875	slr0875	3.7971e-08	0.136344	mscL	large-conductance mechanosensitive channel	0	Transport and binding proteins
sll1784	sll1784	sll1784	5.03714e-08	0.139246	0	periplasmic protein, function unknown	0	Unknown
sll1307	sll1307	sll1307	3.34582e-08	0.139366	0	periplasmic protein, function unknown	0	Hypothetical
sll0576	sll0576	sll0576	1.51131e-07	0.139949	0	putative sugar-nucleotide epimerase/dehydratease	Other	Other categories
slr2052	slr2052	slr2052	5.03714e-08	0.140634	0	hypothetical protein	0	Hypothetical
slr1176	slr1176	slr1176	3.92741e-08	0.142758	glgC, agp	glucose-1-phosphate adenylyltransferase	Polysaccharides and glycoproteins	Central intermediary metabolism
slr1162	slr1162	slr1162	1.44877e-07	0.142832	0	unknown protein	0	Unknown
slr1655	slr1655	slr1655	6.60016e-09	0.143102	psaL	photosystem I subunit XI	Photosystem I	Photosynthesis and respiration
NT01SS1789	sll1973_2	sll1973	6.60016e-09	0.143129	0	hypothetical protein	0	Hypothetical
sll0615	sll0615	sll0615	1.52036e-06	0.144585	0	hypothetical protein	0	Hypothetical
slr0907	slr0907	slr0907	1.59535e-09	0.145898	0	unknown protein	0	Unknown
slr1855	slr1855	slr1855	9.36798e-06	0.146373	0	unknown protein	0	Unknown
sll0822	sll0822	sll0822	2.28888e-09	0.152834	0	hypothetical protein	0	Hypothetical
slr2094	slr2094	slr2094	2.12608e-07	0.15416	fbpI, glpX	fructose-1,6-/sedoheptulose-1,7-bisphosphatase	Other	Other categories
slr1166	slr1166	slr1166	1.65377e-05	0.158202	pgt	UDP-glucose:tetrahydrobiopterin glucosyltransferase	Sugars	Energy metabolism
sll1973	sll1973	sll1973	7.65568e-06	0.158383	0	hypothetical protein	0	Hypothetical
sgl0002	sgl0002	sgl0002	5.54783e-07	0.158586	0	hypothetical protein	0	Hypothetical
slr0335	slr0335	slr0335	1.5448e-09	0.159995	apcE	phycobilisome core-membrane linker polypeptide	Phycobilisome	Photosynthesis and respiration
slr1545	slr1545	slr1545	2.17045e-05	0.160213	sigG, rpoE	RNA polymerase ECF-type (group 3) sigma-E factor	RNA synthesis, modification, and DNA transcription	Transcription
NT01SS2790	slr0356_2	slr0356	6.33658e-06	0.161755	0	hypothetical protein	0	Hypothetical
sll2005	sll2005	sll2005	1.81477e-06	0.162507	gyrB	DNA gyrase B subunit [Contains: Ssp gyrB intein]	0	DNA replication, restriction, modification, recombination, and repair
NT01SS0196	3_sll1322_as	#N/A	1.91054e-05	0.163705	#N/A	#N/A	#N/A	#N/A
smr0004	smr0004	smr0004	0.000132401	0.163924	psaI	photosystem I subunit VIII	Photosystem I	Photosynthesis and respiration
slr2049	slr2049	slr2049	7.20202e-09	0.166343	ycf58	hypothetical protein YCF58	0	Hypothetical
ssl0707	ssl0707	ssl0707	1.01547e-05	0.166785	glnB	nitrogen regulatory protein P-II	Glutamate family / Nitrogen assimilation	Amino acid biosynthesis
NT01SS0325	sll1198	sll1198	6.72711e-08	0.16692	trmD	tRNA (guanine-N1)-methyltransferase	Aminoacyl tRNA synthetases and tRNA modification	Translation
slr1423	slr1423	slr1423	2.08953e-06	0.166929	murC	UDP-N-acetylmuramate-alanine ligase	Murein sacculus and peptidoglycan	Cell envelope
NT01SS1934	sll0819_2	sll0819	1.53941e-08	0.16789	psaF	photosystem I reaction center subunit III precursor (PSI-F), plastocyanin (cyt c553) docking protein	Photosystem I	Photosynthesis and respiration
sll1785	sll1785	sll1785	3.11801e-06	0.168639	0	periplasmic protein, function unknown	0	Unknown
NT01SS2480	ssl0707_2	ssl0707	4.34354e-06	0.168663	glnB	nitrogen regulatory protein P-II	Glutamate family / Nitrogen assimilation	Amino acid biosynthesis
sll0577	sll0577	sll0577	2.35599e-08	0.168755	0	hypothetical protein	0	Hypothetical
ssr0390	ssr0390	ssr0390	4.49551e-09	0.168913	psaK, psaK1	photosystem I reaction center subunit X	Photosystem I	Photosynthesis and respiration
sll1528	sll1528	sll1528	3.11047e-08	0.169673	0	unknown protein	0	Unknown
slr0434	slr0434	slr0434	8.95704e-06	0.169735	efp	elongation factor P	Protein modification and translation factors	Translation
NT01SS2512	sll0144	sll0144	3.42848e-06	0.170109	pyrH, smbA	uridine monophosphate kinase	Pyrimidine ribonucleotide biosynthesis	Purines, pyrimidines, nucleosides, and nucleotides
sll0222	sll0222	sll0222	2.11638e-09	0.170323	phoA	putative purple acid phosphatase	Other	Other categories
slr0906	slr0906	slr0906	2.74602e-07	0.172293	psbB	photosystem II core light harvesting protein	Photosystem II	Photosynthesis and respiration
slr1665	slr1665	slr1665	3.30163e-07	0.174634	dapF	diaminopimelate epimerase	Aspartate family	Amino acid biosynthesis
slr1424	slr1424	slr1424	1.24997e-05	0.175099	0	UDP-N-acetylenolpyruvoylglucosamine reductase	Surface polysaccharides, lipopolysaccharides and antigens	Cell envelope
ssl1263	ssl1263	ssl1263	7.92452e-05	0.177652	0	hypothetical protein	0	Hypothetical
slr1859	slr1859	slr1859	2.36844e-05	0.179392	0	anti-sigma f factor antagonist	RNA synthesis, modification, and DNA transcription	Transcription
sll0819	sll0819	sll0819	5.17653e-08	0.18568	psaF	photosystem I reaction center subunit III precursor (PSI-F), plastocyanin (cyt c553) docking protein	Photosystem I	Photosynthesis and respiration
slr0752	slr0752	slr0752	5.03714e-08	0.187057	eno	enolase	Glycolysis	Energy metabolism
slr1161	slr1161	slr1161	2.15642e-07	0.18757	0	hypothetical protein	0	Hypothetical
slr1396	slr1396	slr1396	5.55649e-06	0.18887	0	unknown protein	0	Unknown
slr1177	slr1177	slr1177	3.84365e-06	0.189003	0	hypothetical protein	0	Hypothetical
slr0922	slr0922	slr0922	5.8444e-07	0.190183	PTH	peptidyl-tRNA hydrolase	Aminoacyl tRNA synthetases and tRNA modification	Translation
sll1185	sll1185	sll1185	0.00152676	0.190334	hemF	coproporphyrinogen III oxidase, aerobic (oxygen-dependent)	Cobalamin, heme, phycobilin and porphyrin	Biosynthesis of cofactors, prosthetic groups, and carriers
slr2053	slr2053	slr2053	3.69714e-06	0.190963	0	putative hydrolase	Other	Other categories
sll0224	sll0224	sll0224	1.14428e-05	0.191757	0	amino-acid ABC transporter binding protein	0	Transport and binding proteins
slr0993	slr0993	slr0993	7.19664e-05	0.193541	nlpD	putative peptidase	Membranes, lipoproteins, and porins	Cell envelope
sll1941	sll1941	sll1941	1.18135e-05	0.193943	gyrA	DNA gyrase A subunit	0	DNA replication, restriction, modification, recombination, and repair
sll0253	sll0253	sll0253	1.18356e-05	0.19412	0	hypothetical protein	0	Hypothetical
NT01SS3852	slr0752_2	slr0752	2.10297e-08	0.195664	eno	enolase	Glycolysis	Energy metabolism
NT01SS3173	3_slr0906	#N/A	1.10226e-07	0.199986	#N/A	#N/A	#N/A	#N/A
sll1763	sll1763	sll1763	0.000212601	0.2004	0	unknown protein	0	Unknown
slr1330	slr1330	slr1330	4.07563e-05	0.201683	atpE, atpC	ATP synthase epsilon chain of CF(1)	ATP synthase	Photosynthesis and respiration
sll1762	sll1762	sll1762	3.26893e-06	0.201848	0	periplasmic protein, putative polar amino acid transport system substrate-binding protein	0	Transport and binding proteins
smr0006	smr0006	smr0006	2.07407e-06	0.202765	psbF	cytochrome b559 b subunit	Photosystem II	Photosynthesis and respiration
sll1212	sll1212	sll1212	1.48797e-06	0.203434	gmd, rfbD	GDP-mannose 4,6-dehydratase	Sugars	Energy metabolism
slr1329	slr1329	slr1329	8.66099e-06	0.204372	atpB, atpD	ATP synthase beta subunit	ATP synthase	Photosynthesis and respiration
sll0422	sll0422	sll0422	0.000362376	0.205611	0	asparaginase	Amino acids and amines	Energy metabolism
sll0371	sll0371	sll0371	9.16324e-07	0.206868	0	unknown protein	0	Unknown
sll1530	sll1530	sll1530	4.32415e-07	0.207011	0	unknown protein	0	Unknown
sll0542	sll0542	sll0542	1.82425e-06	0.207169	acs	acetyl-coenzyme A synthetase	Pyruvate and acetyl-CoA metabolism	Energy metabolism
sll1639	sll1639	sll1639	1.56817e-05	0.207811	ureD	urease accessory protein D	Other	Central intermediary metabolism
NT01SS0916	ssl2084_2	ssl2084	6.50953e-08	0.208185	acpP, acp	acyl carrier protein	0	Fatty acid, phospholipid and sterol metabolism
ssr2848	ssr2848	ssr2848	1.82425e-06	0.209125	0	unknown protein	0	Unknown
slr0709	slr0709	slr0709	2.70007e-06	0.20992	0	hypothetical protein	0	Hypothetical
slr1251	slr1251	slr1251	0.000210513	0.210524	cyp, rot1	peptidyl-prolyl cis-trans isomerase	Protein modification and translation factors	Translation
NT01SS0673	slr2049_2	slr2049	5.54783e-07	0.210654	ycf58	hypothetical protein YCF58	0	Hypothetical
slr1506	slr1506	slr1506	0.000249159	0.210704	0	hypothetical protein	0	Hypothetical
sll1308	sll1308	sll1308	1.46886e-05	0.213095	0	probable oxidoreductase	Other	Other categories
ssl0563	ssl0563	ssl0563	1.40828e-07	0.214459	psaC	photosystem I subunit VII	Photosystem I	Photosynthesis and respiration
ssl2084	ssl2084	ssl2084	1.46814e-06	0.215408	acpP, acp	acyl carrier protein	0	Fatty acid, phospholipid and sterol metabolism
NT01SS2728	sll0772	sll0772	1.2585e-05	0.215475	0	probable porin; major outer membrane protein	Membranes, lipoproteins, and porins	Cell envelope
sll1184	sll1184	sll1184	7.48488e-06	0.219211	ho1	heme oxygenase	Cobalamin, heme, phycobilin and porphyrin	Biosynthesis of cofactors, prosthetic groups, and carriers
sll1712	sll1712	sll1712	3.11047e-08	0.219694	0	DNA binding protein HU	Nucleoproteins	Translation
slr1459	slr1459	slr1459	3.00541e-07	0.219817	apcF	phycobilisome core component	Phycobilisome	Photosynthesis and respiration
sll1456	sll1456	sll1456	3.3194e-05	0.220008	0	unknown protein	0	Unknown
sll1109	sll1109	sll1109	2.80088e-07	0.224143	0	hypothetical protein	0	Hypothetical
sll1316	sll1316	sll1316	5.29475e-06	0.225394	petC, petC1	cytochrome b6-f complex iron-sulfur subunit (Rieske iron sulfur protein)	Cytochrome b6/f complex	Photosynthesis and respiration
NT01SS2558	3_slr1934	#N/A	0.00043754	0.22657	#N/A	#N/A	#N/A	#N/A
NT01SS1808	5_slr1507	#N/A	3.42848e-06	0.226823	#N/A	#N/A	#N/A	#N/A
NT01SS3084	3_sll0375	#N/A	6.01595e-07	0.228473	#N/A	#N/A	#N/A	#N/A
sll1342	sll1342	sll1342	1.04037e-05	0.229315	gap2	NAD(P)-dependent glyceraldehyde-3-phosphate dehydrogenase	CO2 fixation	Photosynthesis and respiration
slr1068	slr1068	slr1068	0.00055371	0.230332	0	hypothetical protein	0	Hypothetical
NT01SS2259	ssr2806_2	ssr2806	0.000165727	0.230836	0	hypothetical protein	0	Hypothetical
NT01SS3083	5_sll0376	#N/A	1.34117e-07	0.231023	#N/A	#N/A	#N/A	#N/A
NT01SS1441	5_sll1709	#N/A	0.00226207	0.231788	#N/A	#N/A	#N/A	#N/A
slr0879	slr0879	slr0879	4.25614e-05	0.237293	gcvH	glycine decarboxylase complex H-protein	Amino acids and amines	Energy metabolism
slr1124	slr1124	slr1124	0.0063926	0.239105	gpmB	phosphoglycerate mutase	Glycolysis	Energy metabolism
slr2004	slr2004	slr2004	0.000359136	0.239718	0	periplasmic protein, function unknown	0	Unknown
slr0773	slr0773	slr0773	1.98949e-05	0.239964	0	hypothetical protein	0	Hypothetical
slr1295	slr1295	slr1295	0.000102477	0.240632	futA1, sufA	iron transport system substrate-binding protein	0	Transport and binding proteins
slr0194	slr0194	slr0194	2.22466e-06	0.240805	rpiA	ribose 5-phosphate isomerase	Sugars	Energy metabolism
slr1839	slr1839	slr1839	0.000238882	0.241435	ccmK4	carbon dioxide concentrating mechanism protein CcmK homolog 4, putative carboxysome assembly protein	CO2 fixation	Photosynthesis and respiration
slr1410	slr1410	slr1410	3.37246e-06	0.242124	0	periplasmic WD-repeat protein	WD repeat proteins	Other categories
NT01SS3938	sll0441	sll0441	8.74413e-06	0.243476	0	unknown protein	0	Unknown
slr0506	slr0506	slr0506	0.000316947	0.244134	por, pcr	light-dependent NADPH-protochlorophyllide oxidoreductase	Cobalamin, heme, phycobilin and porphyrin	Biosynthesis of cofactors, prosthetic groups, and carriers
NT01SS1130	3_sll1456	#N/A	9.5389e-06	0.244249	#N/A	#N/A	#N/A	#N/A
sll0447	sll0447	sll0447	0.000168202	0.244735	0	unknown protein	0	Unknown
slr1718	slr1718	slr1718	6.6541e-05	0.2448	0	hypothetical protein	0	Hypothetical
sll0543	sll0543	sll0543	0.00125507	0.24526	0	hypothetical protein	0	Hypothetical
sll1440	sll1440	sll1440	2.5569e-05	0.246137	pdxH	pyridoxamine 5'-phosphate oxidase	Pyridoxine	Biosynthesis of cofactors, prosthetic groups, and carriers
slr0537	slr0537	slr0537	6.6136e-05	0.246196	0	putative sugar kinase	Other	Other categories
sll0019	sll0019	sll0019	2.40485e-05	0.247129	dxr	1-deoxy-d-xylulose 5-phosphate reductoisomerase	Other	Other categories
sll0630	sll0630	sll0630	0.000771899	0.247151	0	unknown protein	0	Unknown
NT01SS1933	sml0008_2	sml0008	3.42848e-06	0.247637	psaJ	photosystem I subunit IX	Photosystem I	Photosynthesis and respiration
slr1756	slr1756	slr1756	0.000727576	0.247814	glnA	glutamate--ammonia ligase	Glutamate family / Nitrogen assimilation	Amino acid biosynthesis
slr1763	slr1763	slr1763	0.000182631	0.248274	0	probable methyltransferase	Other	Other categories
sll1363	sll1363	sll1363	0.00108941	0.248787	ilvC	ketol-acid reductoisomerase	Branched chain family	Amino acid biosynthesis
sml0008	sml0008	sml0008	1.79143e-05	0.251353	psaJ	photosystem I subunit IX	Photosystem I	Photosynthesis and respiration
slr1546	slr1546	slr1546	2.68096e-05	0.251797	0	hypothetical protein	0	Hypothetical
slr1351	slr1351	slr1351	0.00526561	0.253426	murF, mra	UDP-N-acetylmuramoylalanyl-D-glutamyl-2 6-diaminopimelate--D-alanyl-D-alanine ligase	Murein sacculus and peptidoglycan	Cell envelope
slr0909	slr0909	slr0909	8.51564e-06	0.254164	0	unknown protein	0	Unknown
ssr3451	ssr3451	ssr3451	6.76626e-06	0.254212	psbE	cytochrome b559 alpha subunit	Photosystem II	Photosynthesis and respiration
ssl0483	ssl0483	ssl0483	1.95078e-06	0.254235	0	hypothetical protein	0	Hypothetical
NT01SS2934	sll0064	sll0064	1.68248e-07	0.255063	0	periplasmic protein, putative polar amino acid transport system substrate-binding protein	0	Transport and binding proteins
sll0823	sll0823	sll0823	5.03714e-08	0.256916	sdhB	probable succinate dehydrogenase iron-sulfur protein	TCA cycle	Energy metabolism
sll1196	sll1196	sll1196	1.2084e-05	0.257012	pfkA	phosphofructokinase	Glycolysis	Energy metabolism
slr0886	slr0886	slr0886	1.83205e-05	0.257912	fabG1	3-oxoacyl-[acyl-carrier protein] reductase	0	Fatty acid, phospholipid and sterol metabolism
slr0444	slr0444	slr0444	8.79655e-06	0.257928	aroA	3-phosphoshikimate 1-carboxyvinyltransferase	Aromatic amino acid family	Amino acid biosynthesis
sll0379	sll0379	sll0379	3.01738e-06	0.25877	lpxA	acyl-[acyl-carrier-protein]--UDP-N-acetylglucosamine o-acyltransferase	Surface polysaccharides, lipopolysaccharides and antigens	Cell envelope
slr0804	slr0804	slr0804	0.000368228	0.258906	dacB	probable D-alanyl-D-alanine carboxypeptidase	Murein sacculus and peptidoglycan	Cell envelope
slr1098	slr1098	slr1098	5.80983e-05	0.259323	0	hypothetical protein	0	Hypothetical
sll1108	sll1108	sll1108	2.40485e-05	0.259718	surE	stationary-phase survival protein SurE homolog	Other	Other categories
slr1218	slr1218	slr1218	7.27236e-06	0.260032	ycf39	hypothetical protein YCF39	0	Hypothetical
sll1127	sll1127	sll1127	5.85112e-07	0.260333	menB	1,4-dihydroxy-2-naphthoate synthase	Menaquinone and ubiquinone	Biosynthesis of cofactors, prosthetic groups, and carriers
sll0629	sll0629	sll0629	1.8023e-06	0.260594	psaK, psaK2	alternative photosystem I reaction center subunit X	Photosystem I	Photosynthesis and respiration
NT01SS2462	slr0394_2	slr0394	5.42372e-06	0.261049	pgk	phosphoglycerate kinase	Glycolysis	Energy metabolism
slr1720	slr1720	slr1720	0.00268099	0.261898	aspS	aspartyl-tRNA synthetase	Aminoacyl tRNA synthetases and tRNA modification	Translation
slr0871	slr0871	slr0871	0.00156131	0.262089	0	unknown protein	0	Unknown
sll1694	sll1694	sll1694	1.36285e-05	0.262601	pilA1	pilin polypeptide PilA1	Chemotaxis	Cellular processes
sll1078	sll1078	sll1078	0.000616429	0.262736	hypA2	putative hydrogenase expression/formation protein HypA	Hydrogenase	Other categories
slr0394	slr0394	slr0394	1.41095e-06	0.262913	pgk	phosphoglycerate kinase	Glycolysis	Energy metabolism
sll0446	sll0446	sll0446	8.36771e-06	0.262954	0	unknown protein	0	Unknown
sll0053	sll0053	sll0053	1.11094e-05	0.263082	accC, fabG	biotin carboxylase	0	Fatty acid, phospholipid and sterol metabolism
slr1808	slr1808	slr1808	0.000260247	0.264662	hemA	transfer RNA-Gln reductase	Aminoacyl tRNA synthetases and tRNA modification	Translation
NT01SS1317	ssl2598_2	ssl2598	9.04843e-06	0.265157	psbH	photosystem II PsbH protein	Photosystem II	Photosynthesis and respiration
slr0213	slr0213	slr0213	0.00243488	0.265708	guaA	GMP synthetase	Purine ribonucleotide biosynthesis	Purines, pyrimidines, nucleosides, and nucleotides
slr0806	slr0806	slr0806	0.00151619	0.269615	0	hypothetical protein	0	Hypothetical
sll0575	sll0575	sll0575	0.000520092	0.269847	rfbB	probable lipopolysaccharide ABC transporter ATP binding subunit	0	Transport and binding proteins
sll1987	sll1987	sll1987	1.23478e-06	0.269871	cpx, katG	catalase peroxidase	Detoxification	Cellular processes
NT01SS1528	5_sll0849	#N/A	1.33168e-05	0.269944	#N/A	#N/A	#N/A	#N/A
sll0376	sll0376	sll0376	8.96249e-06	0.27138	0	unknown protein	0	Unknown
NT01SS0917	5_ssl2084_as	#N/A	7.92452e-05	0.275677	#N/A	#N/A	#N/A	#N/A
sll1677	sll1677	sll1677	1.06258e-05	0.276421	0	similar to spore maturation protein B	Adaptations and atypical conditions	Other categories
slr1727	slr1727	slr1727	4.52081e-05	0.276537	0	Na+/H+ antiporter	0	Transport and binding proteins
slr0912	slr0912	slr0912	2.26788e-06	0.278806	0	unknown protein	0	Unknown
NT01SS3608	sll0513	sll0513	7.76727e-05	0.278849	0	hypothetical protein	0	Hypothetical
slr0985	slr0985	slr0985	0.000166919	0.278913	rfbC	dTDP-4-dehydrorhamnose 3,5-epimerase	Surface polysaccharides, lipopolysaccharides and antigens	Cell envelope
ssr1604	ssr1604	ssr1604	0.0001009	0.279308	rpmB, rpl28	50S ribosomal protein L28	Ribosomal proteins: synthesis and modification	Translation
sll1294_h	sll1294_h	sll1294	0.00209378	0.2794	0	methyl-accepting chemotaxis protein	Chemotaxis	Cellular processes
NT01SS3918	slr1667_2	slr1667	0.00275576	0.279497	0	hypothetical protein (target gene of sycrp1)	0	Unknown
slr0261	slr0261	slr0261	7.88119e-08	0.280083	ndhH	NADH dehydrogenase subunit 7	NADH dehydrogenase	Photosynthesis and respiration
slr0783	slr0783	slr0783	0.00019322	0.280737	tpiA, tpi	triosephosphate isomerase	CO2 fixation	Photosynthesis and respiration
sll1640	sll1640	sll1640	3.91439e-07	0.281074	0	hypothetical protein	0	Hypothetical
NT01SS1361	3_slr1869_as	#N/A	3.96839e-05	0.281076	#N/A	#N/A	#N/A	#N/A
sll1960	sll1960	sll1960	7.07771e-05	0.281598	0	hypothetical protein	0	Hypothetical
sll1495	sll1495	sll1495	6.85093e-06	0.28187	0	hypothetical protein	0	Hypothetical
sll1056	sll1056	sll1056	2.94837e-05	0.283343	purL, purI	phosphoribosylformyl glycinamidine synthetase II	Purine ribonucleotide biosynthesis	Purines, pyrimidines, nucleosides, and nucleotides
sll0370	sll0370	sll0370	3.06288e-06	0.284196	carB, pyrA	carbamoyl-phosphate synthase, pyrimidine-specific, large chain	Amino acids and amines	Energy metabolism
NT01SS0915	sll1069_2	sll1069	0.0018404	0.284397	fabF, fabJ	3-oxoacyl-[acyl-carrier-protein] synthase II	0	Fatty acid, phospholipid and sterol metabolism
slr0469	slr0469	slr0469	0.00100483	0.284865	rpsD, rps4	30S ribosomal protein S4	Ribosomal proteins: synthesis and modification	Translation
sll1418	sll1418	sll1418	1.36311e-05	0.284922	psbP, psbP2	photosystem II oxygen-evolving complex 23K protein PsbP homolog	Photosystem II	Photosynthesis and respiration
sll0027	sll0027	sll0027	0.000204703	0.285701	ndhD4	NADH dehydrogenase subunit 4 (involved in constitutive, low affinity CO2 uptake)	NADH dehydrogenase	Photosynthesis and respiration
slr1957	slr1957	slr1957	0.00303744	0.285705	0	hypothetical protein	0	Hypothetical
NT01SS0620	sll1635_2	sll1635	1.54982e-05	0.285841	0	Thy1 protein homolog	Pyrimidine ribonucleotide biosynthesis	Purines, pyrimidines, nucleosides, and nucleotides
sll1070	sll1070	sll1070	1.21944e-06	0.285902	tktA	transketolase	Pentose phosphate pathway	Energy metabolism
sll0481	sll0481	sll0481	1.46886e-05	0.285941	0	unknown protein	0	Unknown
NT01SS3323	sll0481_2	sll0481	1.02431e-05	0.286068	0	unknown protein	0	Unknown
ssl2598	ssl2598	ssl2598	4.53647e-06	0.288381	psbH	photosystem II PsbH protein	Photosystem II	Photosynthesis and respiration
NT01SS3869	sll0726	sll0726	2.15642e-07	0.288821	pgm	phosphoglucomutase	Polysaccharides and glycoproteins	Central intermediary metabolism
sll1926	sll1926	sll1926	0.000332287	0.289702	rpaC	hypothetical protein	0	Hypothetical
NT01SS1815	sll1418_2	sll1418	6.85093e-06	0.290226	psbP, psbP2	photosystem II oxygen-evolving complex 23K protein PsbP homolog	Photosystem II	Photosynthesis and respiration
NT01SS3044	3_slr0646_as	#N/A	0.000448709	0.29024	#N/A	#N/A	#N/A	#N/A
slr1622	slr1622	slr1622	7.23213e-05	0.291178	ppa, ipyR	soluble inorganic pyrophosphatase	Phosphorus compounds	Central intermediary metabolism
slr1547	slr1547	slr1547	1.13253e-05	0.292572	0	hypothetical protein	0	Hypothetical
sll0847	sll0847	sll0847	2.79356e-05	0.293158	0	unknown protein	0	Unknown
ssr2227	ssr2227	ssr2227	1.4704e-05	0.295178	0	putative transposase	Transposon-related functions	Other categories
slr0435	slr0435	slr0435	3.18635e-06	0.295927	accB, fabE	biotin carboxyl carrier protein of acetyl-CoA carboxylase	0	Fatty acid, phospholipid and sterol metabolism
sll1069	sll1069	sll1069	0.00327641	0.29659	fabF, fabJ	3-oxoacyl-[acyl-carrier-protein] synthase II	0	Fatty acid, phospholipid and sterol metabolism
sll1283	sll1283	sll1283	7.32155e-05	0.297152	spoIID	similar to stage II sporulation protein D	Adaptations and atypical conditions	Other categories
slr0369	slr0369	slr0369	2.66696e-06	0.297708	envD	RND multidrug efflux transporter	0	Transport and binding proteins
sll1296	sll1296	sll1296	0.00110858	0.297784	hik39, cheA	two-component hybrid sensor and regulator	0	Regulatory functions
slr1788	slr1788	slr1788	2.56048e-05	0.298393	0	unknown protein	0	Unknown
smr0007	smr0007	smr0007	3.23688e-05	0.298833	psbL	photosystem II PsbL protein	Photosystem II	Photosynthesis and respiration
ssr1375	ssr1375	ssr1375	1.34777e-05	0.299677	0	hypothetical protein	0	Hypothetical
sll0662	sll0662	sll0662	0.00043754	0.304133	0	4Fe-4S type iron-sulfur protein	0	Hypothetical
slr1834	slr1834	slr1834	1.41186e-05	0.304287	psaA	P700 apoprotein subunit Ia	Photosystem I	Photosynthesis and respiration
sll0026	sll0026	sll0026	6.83266e-05	0.305808	ndhF4	NADH dehydrogenase subunit 5 (involved in constitutive, low affinity CO2 uptake)	NADH dehydrogenase	Photosynthesis and respiration
NT01SS1314	sll1317_2	sll1317	7.41242e-05	0.306457	petA	apocytochrome f, component of cytochrome b6/f complex	Cytochrome b6/f complex	Photosynthesis and respiration
slr1860	slr1860	slr1860	0.000720016	0.306604	icfG	carbon metabolisms regulatory protein IcfG	0	Regulatory functions
slr1334	slr1334	slr1334	2.72592e-05	0.307748	0	phosphoglucomutase/phosphomannomutase	Polysaccharides and glycoproteins	Central intermediary metabolism
slr1342	slr1342	slr1342	0.000124566	0.307858	0	hypothetical protein	0	Hypothetical
sll1958	sll1958	sll1958	3.01738e-06	0.308282	hisC	histidinol phosphate aminotransferase	Aromatic amino acid family	Amino acid biosynthesis
slr1761	slr1761	slr1761	2.74602e-07	0.308927	ytfC	FKBP-type peptidyl-prolyl cis-trans isomerase, periplasmic protein	Other	Other categories
slr0110	slr0110	slr0110	0.000678776	0.309772	0	hypothetical protein	0	Hypothetical
NT01SS3926	sll0450	sll0450	0.000332093	0.309894	norB	cytochrome b subunit of nitric oxide reductase	Glutamate family / Nitrogen assimilation	Amino acid biosynthesis
NT01SS1383	slr1877_2	slr1877	2.62859e-05	0.309987	hpcE	2-hydroxyhepta-2,4-diene-1,7-dioate isomerase	Amino acids and amines	Energy metabolism
sll0051	sll0051	sll0051	0.000148127	0.310309	0	hypothetical protein	0	Hypothetical
slr1666	slr1666	slr1666	1.57411e-06	0.31098	degT	pleiotropic regulatory protein homolog	0	Regulatory functions
slr1668	slr1668	slr1668	0.00481357	0.311739	0	periplasmic protein, function unknown (target gene of sycrp1)	0	Unknown
slr0654	slr0654	slr0654	1.9734e-05	0.312112	0	unknown protein	0	Unknown
slr2051	slr2051	slr2051	0.000928504	0.313914	cpcG1	phycobilisome rod-core linker polypeptide	Phycobilisome	Photosynthesis and respiration
sll0661	sll0661	sll0661	0.00058091	0.314119	ycf35	hypothetical protein YCF35	0	Hypothetical
slr0771	slr0771	slr0771	3.38346e-05	0.31582	0	hypothetical protein	0	Hypothetical
NT01SS0820	sll1573_2	sll1573	4.07563e-05	0.316341	0	hypothetical protein	0	Hypothetical
NT01SS2821	slr0014_2	slr0014	4.5763e-06	0.318563	mgtC	Mg2+ transport ATPase	0	Transport and binding proteins
sll0640	sll0640	sll0640	6.83266e-05	0.319207	sac1	probable sodium/sulfate symporter	0	Transport and binding proteins
NT01SS3597	sll0518	sll0518	0.000521792	0.319227	0	unknown protein	0	Unknown
slr1438	slr1438	slr1438	0.00028579	0.31997	0	hypothetical protein	0	Hypothetical
NT01SS1849	ssr3572	ssr3572	0.00098093	0.320523	0	hypothetical protein	0	Hypothetical
ssr2806	ssr2806	ssr2806	0.00229874	0.321332	0	hypothetical protein	0	Hypothetical
slr0426	slr0426	slr0426	2.10208e-06	0.323496	folE	GTP cyclohydrolase I	Folic acid	Biosynthesis of cofactors, prosthetic groups, and carriers
slr1134	slr1134	slr1134	0.000595608	0.323906	0	mutator MutT homolog	0	DNA replication, restriction, modification, recombination, and repair
sll0901	sll0901	sll0901	5.77818e-05	0.324111	purE, ade6	phosphoribosylaminoimidazole carboxylase	Purine ribonucleotide biosynthesis	Purines, pyrimidines, nucleosides, and nucleotides
sll0018	sll0018	sll0018	3.28354e-05	0.324791	cbbA, cfxA, fbaA, fda	fructose-bisphosphate aldolase, class II	Glycolysis	Energy metabolism
sll0928	sll0928	sll0928	5.02656e-07	0.325139	apcD	allophycocyanin-B	Phycobilisome	Photosynthesis and respiration
sll1098	sll1098	sll1098	8.50532e-05	0.326412	fusB, fus	elongation factor EF-G	Protein modification and translation factors	Translation
smr0008	smr0008	smr0008	3.52313e-05	0.326994	psbJ	photosystem II PsbJ protein	Photosystem II	Photosynthesis and respiration
slr1269	slr1269	slr1269	8.13977e-05	0.329516	ggt	gamma-glutamyltranspeptidase	Thioredoxin, glutaredoxin, and glutathione	Biosynthesis of cofactors, prosthetic groups, and carriers
sll1286	sll1286	sll1286	6.15608e-05	0.330453	0	transcriptional regulator	0	Regulatory functions
slr2117	slr2117	slr2117	0.00546484	0.331421	0	hypothetical protein	0	Hypothetical
sll1633	sll1633	sll1633	8.8035e-05	0.33162	ftsZ	cell division protein FtsZ	Cell division	Cellular processes
slr1942	slr1942	slr1942	0.0010642	0.33226	kaiC3	circadian clock protein KaiC homolog	Other	Other categories
sll0065	sll0065	sll0065	4.94218e-06	0.332718	ilvN	acetolactate synthase small subunit	Branched chain family	Amino acid biosynthesis
sll1488	sll1488	sll1488	7.02187e-06	0.333835	0	hypothetical protein	0	Hypothetical
NT01SS1631	sll1909	sll1909	0.00904107	0.334264	prmA	probable methyltransferase	Ribosomal proteins: synthesis and modification	Translation
slr1051	slr1051	slr1051	0.000979925	0.335469	envM, fabI	enoyl-[acyl-carrier-protein] reductase	0	Fatty acid, phospholipid and sterol metabolism
slr1364	slr1364	slr1364	4.94218e-06	0.335658	bioB	biotin synthetase	Biotin	Biosynthesis of cofactors, prosthetic groups, and carriers
slr1934	slr1934	slr1934	0.000321526	0.336356	0	pyruvate dehydrogenase E1 component, alpha subunit	Pyruvate dehydrogenase	Energy metabolism
slr2136	slr2136	slr2136	4.97571e-05	0.336697	gcpE	GcpE protein homolog	Other	Other categories
sll0945	sll0945	sll0945	0.000124228	0.338498	glgA	glycogen synthase	Polysaccharides and glycoproteins	Central intermediary metabolism
sml0007	sml0007	sml0007	0.000925485	0.340561	psbY, ycf32	photosystem II protein Y	Photosystem II	Photosynthesis and respiration
slr1719	slr1719	slr1719	0.000294484	0.341116	drgA	DrgA protein homolog	Drug and analog sensitivity	Other categories
slr1067	slr1067	slr1067	2.5569e-05	0.345561	galE, galD	UDP-glucose 4-epimerase	Sugars	Energy metabolism
slr0888	slr0888	slr0888	0.00149997	0.346109	0	hypothetical protein	0	Hypothetical
slr2001	slr2001	slr2001	1.68503e-06	0.346659	cphB, pepE	cyanophycinase	Adaptations and atypical conditions	Other categories
slr0738	slr0738	slr0738	0.000842625	0.347651	trpE	anthranilate synthetase alpha-subunit	Aromatic amino acid family	Amino acid biosynthesis
slr1216	slr1216	slr1216	0.000105168	0.348763	mgtE	Mg2+ transport protein	0	Transport and binding proteins
slr0528	slr0528	slr0528	0.000228544	0.350147	murE	UDP-N-acetylmuramoylalanyl-D-glutamate--2, 6-diaminopimelate ligase	Murein sacculus and peptidoglycan	Cell envelope
sll1284	sll1284	sll1284	0.000112001	0.352304	0	esterase	Other	Other categories
sll1077	sll1077	sll1077	0.00117755	0.352763	speB2, speB	agmatinase	Amino acids and amines	Energy metabolism
sll1693	sll1693	sll1693	2.78646e-05	0.355875	0	hypothetical protein	0	Hypothetical
sll1206	sll1206	sll1206	0.000166919	0.356663	iutA	ferric aerobactin receptor, FhuA homolog	0	Transport and binding proteins
NT01SS2079	sll1869_2	sll1869	0.00138757	0.362479	cbaB	probable dioxygenase, Rieske iron-sulfur component	Other	Other categories
NT01SS2894	5_slr0436	#N/A	0.00114239	0.363202	#N/A	#N/A	#N/A	#N/A
sll0565	sll0565	sll0565	3.55368e-06	0.366222	0	hypothetical protein	0	Hypothetical
slr1576	slr1576	slr1576	0.000109944	0.370474	0	unknown protein	0	Unknown
sml0006	sml0006	sml0006	0.00307509	0.3739	rpmJ, rpl36	50S ribosomal protein L36	Ribosomal proteins: synthesis and modification	Translation
sll0900	sll0900	sll0900	0.00206254	0.375772	hisG	ATP phosphoribosyltransferase	Aromatic amino acid family	Amino acid biosynthesis
