# Supplementary material for: Genomic Responses to Arsenic in the Cyanobacterium Synechocystis sp. PCC 6803
Source: PLoS One. 2014 May 5;9(5):e96826. doi: 10.1371/journal.pone.0096826 (PMC4010505; doi:10.1371/journal.pone.0096826)
Supplement: Table S2 — Gene list enriched in WT treated with 1 mM arsenite or 50 mM arsenate. (XLSX) [file pone.0096826.s003.xlsx]

## Sheet: Hoja1
Table S2. Gene list enriched in WT treated with 1 mM arsenite or 50 mM arsenate.
Functional Categories
Induced Arsenite
Gene List Name	SIZE	NES	NOM p-val	FDR q-val
D3-CHAPERONES	16	2.43122	0	0
O8-TRANSPOSON-RELATED FUNCTIONS	71	2.30864	0	0
CELLULAR PROCESSES	77	1.82984	0.00020938	0.0137219
M2-DEGRADATION OF PROTEINS, PEPTIDES, AND GLYCOPEPTIDES	26	1.97237	0.000602289	0.0024956
OTHER CATEGORIES	268	1.51192	0.00089226	0.166727
O3-DRUG AND ANALOG SENSITIVITY	23	1.77252	0.00514721	0.0206657
Induced Arsenate
Gene List Name	SIZE	NES	NOM p-val	FDR q-val
D3-CHAPERONES	16	2.22563	0	5.45455e-05
M2-DEGRADATION OF PROTEINS, PEPTIDES, AND GLYCOPEPTIDES	26	2.06122	0	0.00103029
O8-TRANSPOSON-RELATED FUNCTIONS	71	2.00217	0	0.00175136
CELLULAR PROCESSES	77	1.93397	0	0.00296656
O3-DRUG AND ANALOG SENSITIVITY	23	1.86904	0.00185835	0.00552298
OTHER CATEGORIES	268	1.41824	0.00201794	0.187146
REGULATORY FUNCTIONS	145	1.38537	0.0205106	0.196905
D1-CELL DIVISION	14	1.52593	0.0494234	0.110378
Repressed Arsenite
Gene List Name	SIZE	NES	NOM p-val	FDR q-val
PHOTOSYNTHESIS AND RESPIRATION	142	-2.59987	0	0
H1-ATP SYNTHASE	10	-2.35018	0	0
H6-PHOTOSYSTEM I	16	-2.29044	0	4.5098e-05
H8-PHYCOBILISOME	18	-2.15505	0	0.000292514
TRANSPORT AND BINDING PROTEINS	196	-1.6159	0.0003688	0.115427
CENTRAL INTERMEDIARY METABOLISM	31	-1.89645	0.000970497	0.00757531
H7-PHOTOSYSTEM II	28	-1.85548	0.00273491	0.0111729
CELL ENVELOPE	67	-1.59532	0.00803134	0.12004
B3-COBALAMIN, HEME, PHYCOBILIN AND PORPHYRIN	47	-1.54304	0.0223171	0.130851
E6-POLYSACCHARIDES AND GLYCOPROTEINS	20	-1.58232	0.0260521	0.106857
H2-CO2 FIXATION	15	-1.59253	0.0309028	0.109279
Repressed Arsenate
Gene List Name	SIZE	NES	NOM p-val	FDR q-val
PHOTOSYNTHESIS AND RESPIRATION	142	-2.70451	0	0
H1-ATP SYNTHASE	10	-2.35042	0	0
H6-PHOTOSYSTEM I	16	-2.23716	0	4.20635e-05
H8-PHYCOBILISOME	18	-2.2025	0	7.29539e-05
M5-RIBOSOMAL PROTEINS: SYNTHESIS AND MODIFICATION	63	-2.04016	0	0.000817858
H7-PHOTOSYSTEM II	28	-2.00652	0	0.00134008
CELL ENVELOPE	67	-1.84823	0.000380373	0.0102582
ENERGY METABOLISM	93	-1.67835	0.00056926	0.0524738
C1-MEMBRANES, LIPOPROTEINS, AND PORINS	12	-1.70101	0.0124199	0.0470848
CENTRAL INTERMEDIARY METABOLISM	31	-1.58296	0.0195503	0.101732
B3-COBALAMIN, HEME, PHYCOBILIN AND PORPHYRIN	47	-1.54341	0.0195515	0.117065
C3-SURFACE POLYSACCHARIDES, LIPOPOLYSACCHARIDES AND ANTIGENS	28	-1.60121	0.0198001	0.0954293
TRANSPORT AND BINDING PROTEINS	196	-1.32723	0.0236896	0.263287
H2-CO2 FIXATION	15	-1.57219	0.0309538	0.101655
TRANSLATION	168	-1.2964	0.041557	0.284091
M3-NUCLEOPROTEINS	7	-1.51411	0.0450223	0.135307
GO Annotation
Induced Arsenite
Gene List Name	SIZE	NES	NOM p-val	FDR q-val
UNFOLDED PROTEIN BINDING (GO:0051082)	10	2.19292	0	0.000800084
PROTEIN BINDING (GO:0005515)	27	2.14578	0	0.000572806
TRANSPOSITION, DNA-MEDIATED (GO0006313)"	27	2.10004	0.000202511	0.000902971
TRANSPOSASE ACTIVITY (GO:0004803)	24	1.97281	0.000820681	0.00520425
PROTEIN FOLDING (GO:0006457)	18	1.913	0.001772	0.010936
PROTEOLYSIS (GO:0006508)	71	1.69393	0.00250574	0.151043
IRON-SULFUR CLUSTER ASSEMBLY (GO:0016226)	5	1.67262	0.00636056	0.140488
DNA BINDING (GO:0003677)	116	1.43988	0.0148349	0.332967
TWO-COMPONENT SENSOR ACTIVITY (GO:0000155)	55	1.54184	0.0154295	0.218359
METALLOENDOPEPTIDASE ACTIVITY (GO:0004222)	22	1.64466	0.017839	0.163347
METALLOPEPTIDASE ACTIVITY (GO:0008237)	15	1.67487	0.0190725	0.15705
SERINE-TYPE ENDOPEPTIDASE ACTIVITY (GO:0004252)	5	1.58212	0.0226244	0.230734
PROTEIN HISTIDINE KINASE ACTIVITY (GO:0004673)	44	1.51763	0.025567	0.219736
PEPTIDYL-HISTIDINE PHOSPHORYLATION (GO:0018106)	42	1.51917	0.0258235	0.229262
HEAT SHOCK PROTEIN BINDING (GO:0031072)	8	1.59816	0.0299188	0.22277
ATPASE ACTIVITY, COUPLED TO TRANSMEMBRANE MOVEMENT OF IONS, PHOSPHORYLATIVE MECHANISM (GO0015662)"	9	1.57043	0.0359569	0.232727
SIGMA FACTOR ACTIVITY (GO:0016987)	9	1.56931	0.0365067	0.216612
SIGNAL TRANSDUCTION (GO:0007165)	72	1.41257	0.038022	0.35916
TRANSCRIPTION INITIATION (GO:0006352)	9	1.55458	0.0383393	0.211371
HYDROLASE ACTIVITY, ACTING ON ESTER BONDS (GO0016788)"	7	1.56287	0.0384158	0.212255
METAL ION TRANSPORT (GO:0030001)	7	1.53866	0.0416344	0.210368
Induced Arsenate
Gene List Name	SIZE	NES	NOM p-val	FDR q-val
TRANSPOSITION, DNA-MEDIATED (GO0006313)"	27	2.18774	0	0.000354058
TWO-COMPONENT SENSOR ACTIVITY (GO:0000155)	55	2.04106	0	0.00190473
PEPTIDYL-HISTIDINE PHOSPHORYLATION (GO:0018106)	42	1.91162	0	0.00882249
PROTEIN HISTIDINE KINASE ACTIVITY (GO:0004673)	44	1.96305	0.000206868	0.00575515
PROTEIN BINDING (GO:0005515)	27	2.10319	0.000207555	0.00122188
SIGNAL TRANSDUCER ACTIVITY (GO:0004871)	63	1.89452	0.00020982	0.00866956
TRANSPOSASE ACTIVITY (GO:0004803)	24	2.06292	0.000210571	0.00188162
SIGNAL TRANSDUCTION (GO:0007165)	72	1.90724	0.000210571	0.00812326
UNFOLDED PROTEIN BINDING (GO:0051082)	10	1.93693	0.000410341	0.0071017
ATPASE ACTIVITY, COUPLED TO TRANSMEMBRANE MOVEMENT OF IONS, PHOSPHORYLATIVE MECHANISM (GO0015662)"	9	1.86595	0.00209688	0.0116077
TRANSFERASE ACTIVITY, TRANSFERRING PHOSPHORUS-CONTAINING GROUPS (GO0016772)"	42	1.72419	0.00311333	0.0568362
TWO-COMPONENT SIGNAL TRANSDUCTION SYSTEM (PHOSPHORELAY) (GO:0000160)	77	1.64079	0.00340064	0.0974028
PROTEOLYSIS (GO:0006508)	71	1.63532	0.00415196	0.096611
SERINE-TYPE ENDOPEPTIDASE ACTIVITY (GO:0004252)	5	1.7085	0.00631236	0.0619755
ATP BINDING (GO:0005524)	270	1.35818	0.00849162	0.294598
METALLOPEPTIDASE ACTIVITY (GO:0008237)	15	1.73791	0.00853455	0.0532911
METAL ION TRANSPORT (GO:0030001)	7	1.6895	0.0120507	0.0696178
PHOSPHORYLATION (GO:0016310)	45	1.55824	0.014216	0.156244
PROTEIN FOLDING (GO:0006457)	18	1.65794	0.0149068	0.0887714
METALLOENDOPEPTIDASE ACTIVITY (GO:0004222)	22	1.6178	0.020999	0.106773
IRON-SULFUR CLUSTER ASSEMBLY (GO:0016226)	5	1.57364	0.0317397	0.146255
POTASSIUM ION TRANSPORT (GO:0006813)	12	1.5567	0.0390354	0.150598
METAL ION TRANSMEMBRANE TRANSPORTER ACTIVITY (GO:0046873)	6	1.55476	0.0391677	0.145982
PROTEIN AMINO ACID PHOSPHORYLATION (GO:0006468)	19	1.51294	0.0475202	0.18077
TWO-COMPONENT RESPONSE REGULATOR ACTIVITY (GO:0000156)	61	1.39232	0.0482759	0.275811
Repressed Arsenite
Gene List Name	SIZE	NES	NOM p-val	FDR q-val
PHOTOSYNTHESIS (GO:0015979)	51	-2.79034	0	0
INORGANIC PHOSPHATE TRANSMEMBRANE TRANSPORTER ACTIVITY (GO:0005315)	9	-2.32623	0	0
PHOSPHATE TRANSPORT (GO:0006817)	9	-2.31643	0	0
PHYCOBILISOME (GO:0030089)	15	-2.2856	0	0
PROTON-TRANSPORTING TWO-SECTOR ATPASE COMPLEX (GO:0016469)	9	-2.2766	0	0
ATP SYNTHESIS COUPLED PROTON TRANSPORT (GO:0015986)	8	-2.16876	0	0.00012691
PHOSPHATE TRANSMEMBRANE TRANSPORTER ACTIVITY (GO:0015114)	7	-2.15516	0	0.000171667
TRANSPORTER ACTIVITY (GO:0005215)	88	-2.12895	0	0.000189997
HYDROGEN ION TRANSPORTING ATP SYNTHASE ACTIVITY, ROTATIONAL MECHANISM (GO0046933)"	7	-2.11049	0	0.000229391
HYDROGEN ION TRANSPORTING ATPASE ACTIVITY, ROTATIONAL MECHANISM (GO0046961)"	7	-2.08576	0	0.000348113
THYLAKOID LIGHT-HARVESTING COMPLEX (GO:0009503)	8	-2.03667	0	0.000807097
ELECTRON TRANSPORT (GO:0006118)	138	-1.81142	0	0.0189787
TRANSPORT (GO:0006810)	128	-1.71461	0.000383436	0.0399382
PHOTOSYSTEM II REACTION CENTER (GO:0009539)	8	-1.89738	0.0010018	0.00672286
PHOTOSYSTEM I (GO:0009522)	7	-1.90637	0.00100361	0.00635132
THYLAKOID (GO:0009579)	5	-1.75802	0.00142712	0.0264258
PROTEIN SECRETION BY THE TYPE II SECRETION SYSTEM (GO:0015628)	6	-1.79134	0.00160772	0.0233251
RECEPTOR ACTIVITY (GO:0004872)	5	-1.77031	0.00221864	0.0240931
CALCIUM ION BINDING (GO:0005509)	12	-1.88168	0.00235849	0.00764607
TYPE II PROTEIN SECRETION SYSTEM COMPLEX (GO:0015627)	6	-1.78279	0.00281974	0.0217474
PHOTOSYSTEM I REACTION CENTER (GO:0009538)	5	-1.78547	0.00283343	0.022227
PHOTOSYNTHETIC ELECTRON TRANSPORT (GO:0009767)	5	-1.73538	0.00428834	0.033033
1-2NM PEPTIDOGLYCAN-BASED CELL WALL (GO:0009276)	11	-1.78787	0.00641797	0.0229004
PHOTOSYSTEM II (GO:0009523)	6	-1.68501	0.0104413	0.0521845
CHLOROPHYLL BIOSYNTHETIC PROCESS (GO:0015995)	15	-1.6789	0.0160869	0.0531699
MEMBRANE (GO:0016020)	261	-1.32113	0.018495	0.35468
LIGASE ACTIVITY (GO:0016874)	10	-1.64201	0.0216043	0.0730552
NITRATE TRANSMEMBRANE TRANSPORTER ACTIVITY (GO:0015112)	6	-1.58883	0.0269892	0.112441
CYTOPLASM (GO:0005737)	89	-1.42137	0.0278204	0.242651
IRON ION BINDING (GO:0005506)	21	-1.55431	0.031401	0.138855
NITRATE TRANSPORT (GO:0015706)	6	-1.58059	0.031821	0.116271
TRANSLATION ELONGATION FACTOR ACTIVITY (GO:0003746)	5	-1.51932	0.0470397	0.174511
TRANSLATIONAL ELONGATION (GO:0006414)	5	-1.51663	0.048344	0.172099
Repressed Arsenate
Gene List Name	SIZE	NES	NOM p-val	FDR q-val
PHOTOSYNTHESIS (GO:0015979)	51	-2.80164	0	0
PHYCOBILISOME (GO:0030089)	15	-2.32565	0	0
PHOSPHATE TRANSPORT (GO:0006817)	9	-2.31135	0	0
INORGANIC PHOSPHATE TRANSMEMBRANE TRANSPORTER ACTIVITY (GO:0005315)	9	-2.30913	0	0
PROTON-TRANSPORTING TWO-SECTOR ATPASE COMPLEX (GO:0016469)	9	-2.26681	0	0
STRUCTURAL CONSTITUENT OF RIBOSOME (GO:0003735)	61	-2.26115	0	0
ATP SYNTHESIS COUPLED PROTON TRANSPORT (GO:0015986)	8	-2.19971	0	3.3874e-05
RIBOSOME (GO:0005840)	60	-2.188	0	2.96398e-05
PHOSPHATE TRANSMEMBRANE TRANSPORTER ACTIVITY (GO:0015114)	7	-2.14336	0	0.000136839
HYDROGEN ION TRANSPORTING ATPASE ACTIVITY, ROTATIONAL MECHANISM (GO0046961)"	7	-2.11191	0	0.00018848
HYDROGEN ION TRANSPORTING ATP SYNTHASE ACTIVITY, ROTATIONAL MECHANISM (GO0046933)"	7	-2.10464	0	0.00019169
THYLAKOID LIGHT-HARVESTING COMPLEX (GO:0009503)	8	-2.0595	0	0.000413016
TRANSLATION (GO:0006412)	94	-2.00574	0	0.000959882
PHOTOSYSTEM II REACTION CENTER (GO:0009539)	8	-1.97452	0	0.00148535
ELECTRON TRANSPORT (GO:0006118)	138	-1.89	0	0.00455694
TRANSPORTER ACTIVITY (GO:0005215)	88	-1.9711	0.000188929	0.00144888
CALCIUM ION BINDING (GO:0005509)	12	-2.00769	0.000196271	0.00101582
PHOTOSYNTHETIC ELECTRON TRANSPORT (GO:0009767)	5	-1.82544	0.000198689	0.0100138
CELLULAR METABOLIC PROCESS (GO:0044237)	22	-1.89315	0.000578035	0.00461444
PHOTOSYSTEM I (GO:0009522)	7	-1.85685	0.00059453	0.00666895
COENZYME BINDING (GO:0050662)	22	-1.91408	0.00136772	0.00364233
PHOTOSYSTEM I REACTION CENTER (GO:0009538)	5	-1.73792	0.00332226	0.0275677
PHOTOSYNTHESIS, LIGHT REACTION (GO0019684)"	11	-1.82175	0.00351769	0.0101095
BIOSYNTHETIC PROCESS (GO:0009058)	72	-1.61032	0.00396526	0.0827166
PHOTOSYSTEM II (GO:0009523)	6	-1.68689	0.00512922	0.0464383
CYTOPLASM (GO:0005737)	89	-1.57878	0.00535988	0.0949286
REGULATION OF PH (GO:0006885)	6	-1.65416	0.0114806	0.0581638
SOLUTE:HYDROGEN ANTIPORTER ACTIVITY (GO	6	-1.66491	0.011725	0.0562452
INTRACELLULAR (GO:0005622)	140	-1.3921	0.0167317	0.226982
LIGASE ACTIVITY (GO:0016874)	10	-1.6619	0.0202177	0.0557667
TRANSPORT (GO:0006810)	128	-1.39167	0.0207939	0.223177
CHLOROPHYLL BIOSYNTHETIC PROCESS (GO:0015995)	15	-1.63083	0.0209495	0.0705337
NITRATE TRANSPORT (GO:0015706)	6	-1.58622	0.0245983	0.0949674
THYLAKOID (GO:0009579)	5	-1.56751	0.0267928	0.101041
NITRATE TRANSMEMBRANE TRANSPORTER ACTIVITY (GO:0015112)	6	-1.58593	0.0271556	0.0922021
FATTY ACID BIOSYNTHETIC PROCESS (GO:0006633)	12	-1.58911	0.0295139	0.0956975
Hand Curated gene lists
Induced Arsenite
Gene List Name	SIZE	NES	NOM p-val	FDR q-val
INDUCED_2 CD_180MIN	222	3.56666	0	0
INDUCED_2 CD_90MIN	198	3.49473	0	0
INDUCED_2 CD_300MIN	216	3.39763	0	0
INDUCED_2 CD_360MIN	204	3.2441	0	0
INDUCED_4_H2O2	76	3.07704	0	0
SORBITOL_INDUCED_4_WT	52	2.99085	0	0
HIK34_REGULON_BROAD	38	2.97311	0	0
SALT_INDUCED_WT	51	2.95177	0	0
HIHARAY&IKEUCHI_GROUP_II_DCMU<DBMIB	42	2.93662	0	0
RRE1_REGULON_BROAD	32	2.91827	0	0
INDUCED_6_WT44VS34	27	2.91639	0	0
HIK33_REGULON_BROAD	74	2.84168	0	0
SALT_INDUCED	36	2.82562	0	0
HL_15MIN_INDUCED	356	2.7805	0	0
INDUCED_KOBAYASHI_OXIDATIVE STRESS _SLR1738	56	2.75393	0	0
SORBITOL_RRE1_DEPENDENT	23	2.71507	0	0
SALT_HIK34_DEPENDENT	28	2.7119	0	0
GENES WHOSE INDUCTION BYSALTSTRESS WAS REDUCED IN ?RRE1 CELLS (GROUP 2)	25	2.70707	0	0
SORBITOL_HIK34_DEPENDENT	19	2.64019	0	0
INDUCED_SINGH_H2O2	341	2.63985	0	0
SINGH_H2O2_INDUCED_	341	2.63949	0	0
HL_1H_INDUCED	441	2.6132	0	0
HIK33_DEPENDENT_H2O2	22	2.57809	0	0
INDUCED_KEGG_HIHARA_DCMU20	466	2.49436	0	0
HIHARAY&IKEUCHI_GROUP_III_DCMU&DBMIB	45	2.47842	0	0
REPRESSED_STATIONARY_SINGH	241	2.46093	0	0
STATIONARY_SINGH_REPRESSED_	241	2.45771	0	0
OE_HIK34_REPRESSED_3	12	2.42906	0	0
RRF2_UP	31	2.22979	0	0
INDUCED_KEGG_HIHARA_HL_15MIN	237	2.18235	0	0
GENES WHOSE INDUCTION BYSALTSTRESS WAS REDUCED IN RRE31 CELLS (GROUP 1)	11	2.1226	0	1.77881e-05
SORBITOL_HIK33_DEPENDENT	11	2.10207	0	1.99726e-05
SORBITOL_RRE31_DEPENDENT	11	2.08544	0	2.57647e-05
INDUCED_KEGG_HIHARA_HL_1H	67	2.01831	0	9.43355e-05
INDUCED_SULFUR_DEPRIVATION	90	1.88657	0	0.000696533
INDUCED_KEGG_SHOUMSKAYA_WT_SALT_STRESS	450	1.85379	0	0.00111593
INDUCED_KEGG_HIHARA_DBMIB300	417	1.74219	0	0.00384152
INDUCED_SINGH_TEMP	368	1.73701	0	0.00398315
INDUCED_SINGH_LINVSSAT	260	1.69716	0.000221729	0.00580771
INDUCED_GSE1695_INORGANIC CARBON LIMITATION_200MIN	296	1.57768	0.000228154	0.0148465
REPRESSED IN_REVERTANT_VSPSBOU	94	1.83267	0.000421585	0.00144439
FE_S_CLUSTER_BIO	12	1.97441	0.000595948	0.000173494
PERR_REGULON	12	1.98838	0.000599041	0.000141081
LI_ET_AL_2004_H2O2	143	1.58006	0.000640889	0.0148731
INDUCED_SINGH_LOWFE_3	238	1.43355	0.00445633	0.0405271
ATPASAS	19	1.81062	0.00454545	0.00186374
GENES WHOSE INDUCTION BYSALTSTRESS WAS REDUCED IN ?RRE17 CELLS (GROUP 3)	5	1.65369	0.00880454	0.00835205
SALT_HIK33_DEPENDENT	5	1.62697	0.0145546	0.010176
INDUCED_2_4H_NITROGEN_STARVATION	293	1.2698	0.0286786	0.103412
DELTAHIK34_INDUCED_3	12	1.53616	0.0433555	0.0201504
Induced Arsenate
Gene List Name	SIZE	NES	NOM p-val	FDR q-val
INDUCED_2 CD_90MIN	198	3.56256	0	0
INDUCED_2 CD_180MIN	222	3.5433	0	0
INDUCED_2 CD_300MIN	216	3.35716	0	0
INDUCED_2 CD_360MIN	204	3.22278	0	0
HL_15MIN_INDUCED	356	3.15371	0	0
HIK34_REGULON_BROAD	38	3.06262	0	0
HL_1H_INDUCED	441	2.94569	0	0
HIHARAY&IKEUCHI_GROUP_II_DCMU<DBMIB	42	2.93056	0	0
RRE1_REGULON_BROAD	32	2.91312	0	0
INDUCED_6_WT44VS34	27	2.89268	0	0
SORBITOL_RRE1_DEPENDENT	23	2.88081	0	0
SORBITOL_HIK34_DEPENDENT	19	2.7971	0	0
SALT_INDUCED_WT	51	2.78906	0	0
SALT_HIK34_DEPENDENT	28	2.77407	0	0
INDUCED_4_H2O2	76	2.75985	0	0
SORBITOL_INDUCED_4_WT	52	2.7463	0	0
SALT_INDUCED	36	2.73285	0	0
GENES WHOSE INDUCTION BYSALTSTRESS WAS REDUCED IN ?RRE1 CELLS (GROUP 2)	25	2.66224	0	0
INDUCED_KOBAYASHI_OXIDATIVE STRESS _SLR1738	56	2.6309	0	0
INDUCED_KEGG_HIHARA_DCMU20	466	2.55104	0	0
HIHARAY&IKEUCHI_GROUP_III_DCMU&DBMIB	45	2.45153	0	0
SINGH_H2O2_INDUCED_	341	2.44926	0	0
OE_HIK34_REPRESSED_3	12	2.44135	0	0
INDUCED_SINGH_H2O2	341	2.4387	0	0
REPRESSED_STATIONARY_SINGH	241	2.43798	0	0
STATIONARY_SINGH_REPRESSED_	241	2.43194	0	0
HIK33_REGULON_BROAD	74	2.29646	0	0
RRF2_UP	31	2.26751	0	0
ATPASAS	19	2.12419	0	1.56589e-05
HIK33_DEPENDENT_H2O2	22	2.0968	0	2.6335e-05
INDUCED_KEGG_SHOUMSKAYA_WT_SALT_STRESS	450	2.01969	0	0.000132584
INDUCED_KEGG_HIHARA_HL_15MIN	237	1.94689	0	0.000419055
INDUCED_KEGG_HIHARA_DBMIB300	417	1.60991	0	0.0137637
INDUCED_SINGH_TEMP	368	1.51144	0	0.0253117
INDUCED_SINGH_LOWFE_3	238	1.59081	0.000429	0.0152763
REPRESSED IN_REVERTANT_VSPSBOU	94	1.74001	0.000432526	0.00452842
INDUCED_KEGG_HIHARA_HL_1H	67	1.81401	0.000645578	0.00211554
INDUCED_2_4H_NITROGEN_STARVATION	293	1.51833	0.000886525	0.0245155
FE_S_CLUSTER_BIO	12	1.87517	0.00163566	0.00112219
GENES WHOSE INDUCTION BYSALTSTRESS WAS REDUCED IN RRE31 CELLS (GROUP 1)	11	1.81384	0.00445886	0.0020551
INDUCED_SULFUR_DEPRIVATION	90	1.53504	0.0076126	0.0221451
SORBITOL_HIK33_DEPENDENT	11	1.70264	0.0130666	0.00625427
SORBITOL_RRE31_DEPENDENT	11	1.71197	0.0132615	0.00577974
INDUCED_SINGH_LINVSSAT	260	1.32136	0.0168934	0.0755292
PERR_INDUCED	8	1.59868	0.0289256	0.0146982
PERR_REGULON	12	1.5776	0.0307817	0.0164544
INDUCED_GSE1695_INORGANIC CARBON LIMITATION_200MIN	296	1.26121	0.031647	0.106328
INDUCED_2_SLL0822(ABRB)	42	1.43678	0.0483571	0.0384975
Repressed Arsenite
Gene List Name	SIZE	NES	NOM p-val	FDR q-val
REPRESSED_2_CD_360MIN	275	-3.5934	0	0
REPRESSED_2_CD_300MIN	270	-3.57427	0	0
REPRESSED_2_CD_180MIN	282	-3.53435	0	0
HL_15MIN_REPRESSED	458	-3.35588	0	0
REPRESSED_2_CD_90MIN	196	-3.34987	0	0
REPRESSED_KEGG_HIHARA_DBMIB20	425	-3.2422	0	0
REPRESSED_KEGG_HIHARA_HL_15MIN	157	-3.14795	0	0
REPRESSED_SINGH_H2O2	324	-3.14263	0	0
SINGH_H2O2_REPRESSED_	324	-3.14111	0	0
STATIONARY_SINGH_INDUCED_	380	-3.12686	0	0
INDUCED_STATIONARY_SINGH	380	-3.12423	0	0
REPRESSED_V	486	-3.0003	0	0
REPRESSED_KEGG_HIHARA_HL_1H	89	-2.92076	0	0
REPRESSED_SULFUR_DEPRIVATION	147	-2.86703	0	0
REPRESSED_2_4H_NITROGEN_STARVATION	214	-2.83954	0	0
HIHARAY&IKEUCHI_GROUP IV_REPRESSED_DCMU_DBMIB	41	-2.76688	0	0
REPRESSED_SINGH_TEMP	352	-2.76245	0	0
REPRESSED_SINGH_LINVSSAT	374	-2.75372	0	0
REPRESSED_2_SLL0822(ABRB)	29	-2.51617	0	0
P_STARVATION_INDUCED_7	12	-2.45424	0	0
REPRESSED_GSE4613_UV_3H	87	-2.45348	0	0
REPRESSED_KOBAYASHI_OXIDATIVE STRESS _SLR1738	39	-2.36956	0	0
REPRESSED_KEGG_HIHARA_HL_6H	119	-2.36332	0	0
REPRESSED_SUZUKI_COLD_STRESS_WT	151	-2.34158	0	0
REPRESSED_GSE4613_UV_36H	96	-2.30501	0	0
RRF2_DOWN	8	-2.13408	0	1.37926e-05
REPRESSED_KEGG_HIHARA_DBMIB300	438	-1.93579	0	0.000496119
REPRESSED_GSE3703_H2O2_CHAUVAT	289	-1.76691	0	0.00331967
REPRESSE_OSANAI_NITROGEN	259	-1.51825	0.000550863	0.0263463
REPRESSED_KOBAYASHI_OXIDATIVE STRESS_MV	21	-2.04885	0.00059453	6.7244e-05
INDUCED__WT_DFB_IRON_DEPRIVATION	93	-1.70526	0.000927644	0.00607619
REPRESSED_WT_DFB_IRON_DEPRIVATION	124	-1.63611	0.00130964	0.0111891
INDUCED IN_REVERTANT_VSPSBOU	73	-1.76833	0.00134693	0.00339728
NTCA_REGULON	23	-1.86574	0.00178678	0.00110678
REPRESSED_KEGG_HIHARA_DCMU300	191	-1.44202	0.00558555	0.0438046
REPRESSED_KEGG_HIHARA_HL_15H	100	-1.56113	0.00771257	0.0202681
INDUCED_GSE1695_INORGANIC CARBON LIMITATION_3H	379	-1.29889	0.0146877	0.101422
INDUCED_KEGG_HIHARA_HL_15H	177	-1.34997	0.0238411	0.0750767
REPRESSED_KEGG_KOBAYASHI_OXIDATIVE STRESS -SLR1738	39	-1.54239	0.0261245	0.0227174
LIMMA_H2O2_CHAUVAT	227	-1.27712	0.0356881	0.113875
REPRESSED_GSE1695_INORGANIC CARBON LIMITATION_1H	276	-1.26925	0.0357206	0.114285
INDUCED_KEGG_KOBAYASHI_OXIDATIVE STRESS -SLR1738	55	-1.43254	0.0379147	0.0455831
INDUCED_KEGG_HIHARA_DCMU300	295	-1.24235	0.0451578	0.132496
Repressed Arsenate
Gene List Name	SIZE	NES	NOM p-val	FDR q-val
REPRESSED_2_CD_180MIN	282	-3.68899	0	0
REPRESSED_2_CD_300MIN	270	-3.68801	0	0
REPRESSED_2_CD_360MIN	275	-3.68699	0	0
REPRESSED_2_CD_90MIN	196	-3.57902	0	0
REPRESSED_KEGG_HIHARA_DBMIB20	425	-3.37544	0	0
HL_15MIN_REPRESSED	458	-3.3575	0	0
REPRESSED_2_4H_NITROGEN_STARVATION	214	-3.21914	0	0
REPRESSED_V	486	-3.10876	0	0
REPRESSED_SULFUR_DEPRIVATION	147	-3.0936	0	0
STATIONARY_SINGH_INDUCED_	380	-3.0131	0	0
INDUCED_STATIONARY_SINGH	380	-3.01295	0	0
REPRESSED_SINGH_H2O2	324	-3.00865	0	0
SINGH_H2O2_REPRESSED_	324	-2.99728	0	0
REPRESSED_KEGG_HIHARA_HL_15MIN	157	-2.92124	0	0
HIHARAY&IKEUCHI_GROUP IV_REPRESSED_DCMU_DBMIB	41	-2.7583	0	0
REPRESSED_SINGH_TEMP	352	-2.73683	0	0
REPRESSED_SINGH_LINVSSAT	374	-2.7341	0	0
REPRESSED_KEGG_HIHARA_HL_1H	89	-2.55875	0	0
REPRESSED_GSE4613_UV_3H	87	-2.49154	0	0
REPRESSED_2_SLL0822(ABRB)	29	-2.47717	0	0
P_STARVATION_INDUCED_7	12	-2.41496	0	0
REPRESSED_GSE4613_UV_36H	96	-2.36684	0	0
REPRESSED_KOBAYASHI_OXIDATIVE STRESS _SLR1738	39	-2.36556	0	0
NTCA_REGULON	23	-2.25283	0	0
REPRESSED_KEGG_HIHARA_HL_6H	119	-2.18204	0	3.32308e-06
REPRESSED_KOBAYASHI_OXIDATIVE STRESS_MV	21	-2.13103	0	1.13309e-05
REPRESSED_KEGG_HIHARA_DBMIB300	438	-2.11592	0	1.72604e-05
REPRESSED_SUZUKI_COLD_STRESS_WT	151	-2.11335	0	1.6644e-05
REPRESSED_KEGG_HIHARA_DCMU300	191	-1.97587	0	0.000173125
INDUCED_KEGG_HIHARA_HL_15H	177	-1.9543	0	0.000233716
REPRESSE_OSANAI_NITROGEN	259	-1.86439	0	0.000854425
REPRESSED_WT_DFB_IRON_DEPRIVATION	124	-1.83625	0	0.00125022
REPRESSED_GSE3703_H2O2_CHAUVAT	289	-1.74767	0	0.00329369
RRF2_DOWN	8	-1.8996	0.000386548	0.000551645
INDUCED IN_REVERTANT_VSPSBOU	73	-1.75942	0.00114199	0.00298881
REPRESSED_GSE1695_INORGANIC CARBON LIMITATION_1H	276	-1.3872	0.00548546	0.0600551
INDUCED_GSE1695_INORGANIC CARBON LIMITATION_3H	379	-1.33246	0.00823874	0.0764625
INDUCED_GSE1695_INORGANIC CARBON LIMITATION_1H	268	-1.33531	0.0128996	0.0767874
LI_ET_AL_2004_H2O2	143	-1.37577	0.0213755	0.0614614
REPRESSED_KEGG_KOBAYASHI_OXIDATIVE STRESS -SLR1738	39	-1.49894	0.0313474	0.0288902
INDUCED__WT_DFB_IRON_DEPRIVATION	93	-1.38254	0.0336199	0.0603248
LIMMA_H2O2_CHAUVAT	227	-1.2513	0.0493622	0.123489
