# Supplementary material for: Genomic Responses to Arsenic in the Cyanobacterium Synechocystis sp. PCC 6803
Source: PLoS One. 2014 May 5;9(5):e96826. doi: 10.1371/journal.pone.0096826 (PMC4010505; doi:10.1371/journal.pone.0096826)
Supplement: Table S3 — Genes differentially expressed between SARS12 and WT. (XLSX) [file pone.0096826.s004.xlsx]

## Sheet: Hoja1
Table S3. Genes differentially expressed between SARS12 and WT.
Induced SARS12 low phosphate media
none
Repressed SARS12 low phosphate media
Probe name	Systematic probe name	Systematic gene ID	P.Value	Average ratio SARS12 control/WT arsenate	Gene name	Cyanobase description	Cyanobase functional category	Cyanobase specific category
NT01SS3926	sll0450	sll0450	0.00238288	0.122637	norB	cytochrome b subunit of nitric oxide reductase	Amino acid biosynthesis	Glutamate family / Nitrogen assimilation
slr0945	slr0945	slr0945	0.00410343	0.220742	arsH	arsenical resistance protein ArsH homolog	Other categories	Drug and analog sensitivity
Induced SARS12 arsenate
Probe name	Systematic probe name	Systematic gene ID	P.Value	Average ratio SARS12 arsenate/WT arsenate	Gene name	Cyanobase description	Cyanobase functional category	Cyanobase specific category
NT01SS0690	3_slr1907_as		0.00124342	443.824	#N/A	#N/A	#N/A	#N/A
NT01SS2673	5_sll0158		0.00038154	275.001	#N/A	#N/A	#N/A	#N/A
slr0066	slr0066	slr0066	0.0017483	191.859	ribD	riboflavin biosynthesis protein RibD	Biosynthesis of cofactors, prosthetic groups, and carriers	Riboflavin
slr1544	slr1544	slr1544	0.00015188	57.836	0	unknown protein	Unknown	0
sll1598	sll1598	sll1598	0.000896064	39.5509	mntC	Mn transporter MntC	Transport and binding proteins	0
NT01SS1111	slr1544_2	slr1544	0.000266648	38.3684	0	unknown protein	Unknown	0
slr1270	slr1270	slr1270	0.000532503	38.3049	0	periplasmic protein, function unknown	Hypothetical	0
ssr2016	ssr2016	ssr2016	3.23569e-06	34.4732	0	hypothetical protein	Hypothetical	0
ssr2595	ssr2595	ssr2595	0.000290319	33.0725	hliB, scpD	high light-inducible polypeptide HliB, CAB/ELIP/HLIP superfamily	Other categories	Adaptations and atypical conditions
NT01SS1006	ssr2016_2	ssr2016_2	4.13417e-06	29.6221	0	hypothetical protein	Hypothetical	0
slr1746	slr1746	slr1746	0.00174695	25.9458	murI, dga	glutamate racemase	Cell envelope	Murein sacculus and peptidoglycan
ssr2439	ssr2439	ssr2439	3.56114e-06	20.7535	0	hypothetical protein	Hypothetical	0
slr0272	slr0272	slr0272	0.000118335	19.4554	0	unknown protein	Unknown	0
slr0271	slr0271	slr0271	0.000994183	18.9176	0	unknown protein	Unknown	0
NT01SS1896	sll1236	sll1236	0.00073216	18.2327	0	unknown protein	Unknown	0
slr1452	slr1452	slr1452	6.07772e-05	18.1805	sbpA	sulfate transport system substrate-binding protein	Transport and binding proteins	0
NT01SS1112	3_slr1544_as		4.13417e-06	14.9875	#N/A	#N/A	#N/A	#N/A
NT01SS0700	3_slr1913_as		0.000110202	14.3615	#N/A	#N/A	#N/A	#N/A
sll2012	sll2012	sll2012	7.46264e-05	13.2782	sigD, rpoD	group2 RNA polymerase sigma factor SigD	Transcription	RNA synthesis, modification, and DNA transcription
slr0611	slr0611	slr0611	2.74004e-06	13.1794	sds	solanesyl diphosphate synthase	Biosynthesis of cofactors, prosthetic groups, and carriers	Menaquinone and ubiquinone
ssr2194	ssr2194	ssr2194	0.0085019	13.0395	0	unknown protein	Unknown	0
sll1747	sll1747	sll1747	0.00735384	12.4307	aroC	chorismate synthase	Amino acid biosynthesis	Aromatic amino acid family
NT01SS0385	5_slr0974_as		0.00290877	12.1016	#N/A	#N/A	#N/A	#N/A
sll0405	sll0405	sll0405	7.8951e-05	12.0223	0	unknown protein	Unknown	0
NT01SS2271	5_sll1559		0.00365157	11.685	#N/A	#N/A	#N/A	#N/A
sll0939	sll0939	sll0939	0.000644379	11.5624	0	hypothetical protein	Hypothetical	0
NT01SS3116	5_slr0199		0.000169349	11.2485	#N/A	#N/A	#N/A	#N/A
sll1515	sll1515	sll1515	0.00100987	10.7588	gifB	glutamine synthetase inactivating factor IF17	Unknown	0
sll1483	sll1483	sll1483	0.00331308	10.4795	0	periplasmic protein, similar to transforming growth factor induced protein	Hypothetical	0
ssl3044	ssl3044	ssl3044	0.00501218	10.4513	0	probable ferredoxin	Photosynthesis and respiration	Soluble electron carriers
NT01SS0100	3_slr1128_as		0.000795545	9.7416	#N/A	#N/A	#N/A	#N/A
NT01SS0925	ssl3446	ssl3446	0.00106314	9.60231	0	hypothetical protein	Hypothetical	0
slr0273	slr0273	slr0273	4.91842e-05	9.32496	0	unknown protein	Unknown	0
NT01SS1005	5_ssr2016		1.81357e-05	9.01232	#N/A	#N/A	#N/A	#N/A
NT01SS0926	5_ssl3446		0.003423	8.80029	#N/A	#N/A	#N/A	#N/A
slr0249	slr0249	slr0249	2.53987e-05	7.53812	0	hypothetical protein	Hypothetical	0
sll2013	sll2013	sll2013	0.000214142	7.48835	0	hypothetical protein	Hypothetical	0
sll1894	sll1894	sll1894	0.00314353	7.43171	ribA	riboflavin biosynthesis protein RibA	Biosynthesis of cofactors, prosthetic groups, and carriers	Riboflavin
NT01SS1771	3_ssl3769_as		0.000845642	7.38916	#N/A	#N/A	#N/A	#N/A
sll1599	sll1599	sll1599	0.00160772	7.3491	mntA	manganese transport system ATP-binding protein MntA	Transport and binding proteins	0
slr1546	slr1546	slr1546	1.16883e-05	7.09996	0	hypothetical protein	Hypothetical	0
NT01SS0715	sll0998	sll0998	0.000795545	6.99057	0	LysR family transcriptional regulator	Regulatory functions	0
sll0241	sll0241	sll0241	0.000662721	6.69426	0	unknown protein	Unknown	0
sll1600	sll1600	sll1600	0.00612441	6.64833	mntB	manganese transport system membrane protein MntB	Transport and binding proteins	0
NT01SS1419	5_sll2012		0.000408176	6.63214	#N/A	#N/A	#N/A	#N/A
slr0320	slr0320	slr0320	0.0010046	6.5744	0	hypothetical protein	Hypothetical	0
slr0194	slr0194	slr0194	8.02214e-05	6.56796	rpiA	ribose 5-phosphate isomerase	Energy metabolism	Sugars
slr1687	slr1687	slr1687	0.00393032	6.55906	0	hypothetical protein	Hypothetical	0
ssl2542	ssl2542	ssl2542	2.11068e-05	6.52359	hliA, scpC	high light-inducible polypeptide HliA, CAB/ELIP/HLIP superfamily	Other categories	Adaptations and atypical conditions
sll1071	sll1071	sll1071	0.000355819	6.39134	0	hypothetical protein	Hypothetical	0
slr1455	slr1455	slr1455	2.95621e-05	6.18573	cysA	sulfate transport system ATP-binding protein	Transport and binding proteins	0
sll1580	sll1580	sll1580	1.72875e-06	6.15663	cpcC1	phycobilisome rod linker polypeptide	Photosynthesis and respiration	Phycobilisome
slr1545	slr1545	slr1545	0.00189871	6.09612	sigG, rpoE	RNA polymerase ECF-type (group 3) sigma-E factor	Transcription	RNA synthesis, modification, and DNA transcription
slr1291	slr1291	slr1291	0.00315441	6.04215	ndhD2	NADH dehydrogenase subunit 4	Photosynthesis and respiration	NADH dehydrogenase
sll1321	sll1321	sll1321	1.48762e-05	5.97082	0	hypothetical protein	Photosynthesis and respiration	ATP synthase
NT01SS0001	5_slr0612		0.000704602	5.85764	#N/A	#N/A	#N/A	#N/A
NT01SS0198	sll1321_2	sll1321	5.27461e-05	5.85573	0	hypothetical protein	Photosynthesis and respiration	ATP synthase
slr1246	slr1246	slr1246	0.000427107	5.78675	ISY802b	putative transposase [ISY802b(partial copy): 1384736 - 1385513]	Other categories	Transposon-related functions
NT01SS0687	5_slr1906		0.00260858	5.74608	#N/A	#N/A	#N/A	#N/A
slr2033	slr2033	slr2033	0.000408221	5.72233	rubA	membrane-associated rubredoxin, essential for photosystem I assembly	Fatty acid, phospholipid and sterol metabolism	0
slr0838	slr0838	slr0838	0.00276058	5.70526	purM, purG	phosphoribosyl formylglycinamidine cyclo-ligase	Purines, pyrimidines, nucleosides, and nucleotides	Purine ribonucleotide biosynthesis
sll1573	sll1573	sll1573	6.15261e-06	5.68752	0	hypothetical protein	Hypothetical	0
NT01SS1637	slr1993_2	slr1993	0.00880045	5.55714	phaA, thl, thi	PHA-specific beta-ketothiolase	Fatty acid, phospholipid and sterol metabolism	0
slr0974	slr0974	slr0974	0.000329417	5.4686	infC	initiation factor IF-3	Translation	Protein modification and translation factors
slr1299	slr1299	slr1299	0.00699672	5.4457	0	UDP-glucose dehydrogenase	Energy metabolism	Sugars
NT01SS1537	sll0843	sll0843	0.00414977	5.41976	0	unknown protein	Unknown	0
sll0711	sll0711	sll0711	1.48762e-05	5.38899	ipk	isopentenyl monophosphate kinase	Other categories	Other
ssl3769	ssl3769	ssl3769	0.000521217	5.37899	0	unknown protein	Unknown	0
NT01SS1772	ssl3769_2	ssl3769	0.000270313	5.36284	0	unknown protein	Unknown	0
sll0901	sll0901	sll0901	0.00124342	5.34389	purE, ade6	phosphoribosylaminoimidazole carboxylase	Purines, pyrimidines, nucleosides, and nucleotides	Purine ribonucleotide biosynthesis
slr0839	slr0839	slr0839	0.000793729	5.33361	hemH, scpA	ferrochelatase	Biosynthesis of cofactors, prosthetic groups, and carriers	Cobalamin, heme, phycobilin and porphyrin
slr0355	slr0355	slr0355	0.00361314	5.31379	0	hypothetical protein	Hypothetical	0
sll0788	sll0788	sll0788	0.00365376	5.30583	0	hypothetical protein	Hypothetical	0
sll0572	sll0572	sll0572	0.000572787	5.28507	0	hypothetical protein	Hypothetical	0
sll0549	sll0549	sll0549	0.000763596	5.28157	0	hypothetical protein	Hypothetical	0
ssl0832	ssl0832	ssl0832	0.00160772	5.25764	0	hypothetical protein	Hypothetical	0
sll1574	sll1574	sll1574	8.39192e-06	5.24343	spkA, pknC1	a part of spkA: serine/threonine protein kinase, regulates cellular motility ( disrupted by frameshift mutation)	Regulatory functions	0
ssl1633	ssl1633	ssl1633	0.000572787	5.17792	hliC, scpB	high light-inducible polypeptide HliC, CAB/ELIP/HLIP superfamily	Hypothetical	0
sll0577	sll0577	sll0577	0.000795545	5.15232	0	hypothetical protein	Hypothetical	0
sll1653	sll1653	sll1653	0.000427107	5.08501	menG, gerC2	2-phytyl-1,4-benzoquinone methyltransferase	Other categories	Other
sll0192	sll0192	sll0192	0.000358073	5.03679	0	hypothetical protein	Hypothetical	0
NT01SS0102	5_slr1129_as		0.000763596	4.93558	#N/A	#N/A	#N/A	#N/A
slr0462	slr0462	slr0462	0.00259523	4.92726	ISY352g2	putative transposase [ISY352g: 3511668 - 3512290, join 3513238 - 3514051]	Other categories	Transposon-related functions
NT01SS3226	slr0581_2	slr0581	0.00397676	4.91143	0	unknown protein	Unknown	0
sll0668	sll0668	sll0668	0.000752892	4.88819	ISY352e2	putative transposase [ISY352e: 2921301 - 2921595, join 3108631 - 3109754]	Other categories	Transposon-related functions
sll1555	sll1555	sll1555	1.25125e-05	4.87104	hik42	two-component hybrid sensor and regulator	Regulatory functions	0
NT01SS1770	5_sll1981		0.00648702	4.84274	#N/A	#N/A	#N/A	#N/A
slr1665	slr1665	slr1665	0.00082885	4.83143	dapF	diaminopimelate epimerase	Amino acid biosynthesis	Aspartate family
sll0789	sll0789	sll0789	0.000851441	4.76215	copR, rre34	two-component response regulator OmpR subfamily	Regulatory functions	0
ssr2699	ssr2699	ssr2699	0.00097303	4.75975	ISY523k	putative transposase [ISY523k(partial copy): 473025 - 473752]	Other categories	Transposon-related functions
NT01SS2034	sll1894_2	sll1894	0.000374399	4.70214	ribA	riboflavin biosynthesis protein RibA	Biosynthesis of cofactors, prosthetic groups, and carriers	Riboflavin
sll1281	sll1281	sll1281	4.22672e-05	4.65482	psbZ, ycf9	photosystem II PsbZ protein	Hypothetical	0
slr1906	slr1906	slr1906	0.000173859	4.63388	0	hypothetical protein	Hypothetical	0
sll0242	sll0242	sll0242	0.00114444	4.63343	0	unknown protein	Unknown	0
NT01SS1281	sll1633_as	sll1633	0.000730564	4.59777	ftsZ	cell division protein FtsZ	Cellular processes	Cell division
NT01SS2462	slr0394_2	slr0394	0.00065257	4.5948	pgk	phosphoglycerate kinase	Energy metabolism	Glycolysis
sll1575	sll1575	sll1575	3.56114e-06	4.53558	spkA, pknC2	a part of spkA: serine/threonine protein kinase, regulates cellular motility ( disrupted by frameshift mutation)	Regulatory functions	0
NT01SS0002	slr0612_2	slr0612	4.30877e-06	4.53221	0	probable pseudouridine synthase	Translation	Aminoacyl tRNA synthetases and tRNA modification
NT01SS2964	5_sll0461		0.00186143	4.52191	#N/A	#N/A	#N/A	#N/A
NT01SS0816	3_slr1704_as		0.00273139	4.51226	#N/A	#N/A	#N/A	#N/A
ssl0707	ssl0707	ssl0707	0.00273139	4.50138	glnB	nitrogen regulatory protein P-II	Amino acid biosynthesis	Glutamate family / Nitrogen assimilation
slr1932	slr1932	slr1932	0.000432787	4.48846	0	unknown protein	Unknown	0
NT01SS2083	sll1867_2	sll1867	0.00783246	4.46821	psbA3, psba-3	photosystem II D1 protein	Photosynthesis and respiration	Photosystem II
NT01SS2674	sll0157	sll0157	0.000332797	4.4632	0	hypothetical protein	Hypothetical	0
slr0581	slr0581	slr0581	0.00718277	4.45368	0	unknown protein	Unknown	0
NT01SS3910	3_slr1665		4.20062e-05	4.45096	#N/A	#N/A	#N/A	#N/A
slr2001	slr2001	slr2001	1.90014e-06	4.44267	cphB, pepE	cyanophycinase	Other categories	Adaptations and atypical conditions
sll0856	sll0856	sll0856	0.00323267	4.43575	sigH, rpoE	RNA polymerase ECF-type (group 3) sigma-E factor	Transcription	RNA synthesis, modification, and DNA transcription
NT01SS1357	ssr3154	ssr3154	0.000408221	4.41162	0	hypothetical protein	Hypothetical	0
NT01SS2157	sll1167_2	sll1167	0.00201746	4.40776	pbp	unknown protein	Unknown	0
sll1579	sll1579	sll1579	0.000104754	4.38968	cpcC2	phycobilisome rod linker polypeptide	Photosynthesis and respiration	Phycobilisome
sll1769	sll1769	sll1769	4.9672e-06	4.35205	0	hypothetical protein	Hypothetical	0
sll0281	sll0281	sll0281	0.00487827	4.33958	0	unknown protein	Unknown	0
slr0993	slr0993	slr0993	0.00594305	4.32287	nlpD	putative peptidase	Cell envelope	Membranes, lipoproteins, and porins
NT01SS0820	sll1573_2	sll1573	0.000350795	4.31159	0	hypothetical protein	Hypothetical	0
slr1293	slr1293	slr1293	0.0026411	4.26128	crtD	similar to phytoene dehydrogenase	Biosynthesis of cofactors, prosthetic groups, and carriers	Carotenoid
slr0193	slr0193	slr0193	0.00543982	4.24497	rbp3	RNA-binding protein	Translation	Nucleoproteins
NT01SS2275	5_ssl3044_as		0.000866781	4.21421	#N/A	#N/A	#N/A	#N/A
slr0476	slr0476	slr0476	0.00119977	4.20329	0	unknown protein	Unknown	0
NT01SS0504	sll1516_2	sll1516	0.00015188	4.19384	0	hypothetical protein	Hypothetical	0
sll0406	sll0406	sll0406	2.9835e-05	4.09868	0	unknown protein	Unknown	0
NT01SS3780	5_slr1556_as		0.000572787	4.06489	#N/A	#N/A	#N/A	#N/A
NT01SS0965	sll1796	sll1796	0.00819261	4.05028	petJ	cytochrome c553	Photosynthesis and respiration	Soluble electron carriers
NT01SS1219	ssl2648	ssl2648	0.00402805	4.0225	0	hypothetical protein	Hypothetical	0
NT01SS2480	ssl0707_2	ssl0707	0.00400712	3.95434	glnB	nitrogen regulatory protein P-II	Amino acid biosynthesis	Glutamate family / Nitrogen assimilation
NT01SS1809	5_slr1507_as		0.00797774	3.92566	#N/A	#N/A	#N/A	#N/A
slr0081	slr0081	slr0081	0.000663287	3.91053	phoB, hisB, rre29, sphR	two-component response regulator OmpR subfamily	Regulatory functions	0
NT01SS3778	sll1499	sll1499	0.00848412	3.87015	glsF, gltS	ferredoxin-dependent glutamate synthase	Amino acid biosynthesis	Glutamate family / Nitrogen assimilation
NT01SS3293	sll0080	sll0080	0.000408176	3.86742	argC	N-acetyl-gamma-glutamyl-phosphate reductase	Amino acid biosynthesis	Glutamate family / Nitrogen assimilation
slr1931	slr1931	slr1931	0.00590429	3.85653	pilA8	type 4 pilin-like protein	Unknown	0
sll1009	sll1009	sll1009	0.00136608	3.85357	frpC	unknown protein	Unknown	0
slr1706	slr1706	slr1706	0.000107142	3.85344	dfrA	dihydroflavonol 4-reductase	Biosynthesis of cofactors, prosthetic groups, and carriers	Others
slr1666	slr1666	slr1666	9.57594e-05	3.84901	degT	pleiotropic regulatory protein homolog	Regulatory functions	0
sll1577	sll1577	sll1577	0.000104754	3.84871	cpcB	phycocyanin beta subunit	Photosynthesis and respiration	Phycobilisome
slr2049	slr2049	slr2049	0.000104754	3.83942	ycf58	hypothetical protein YCF58	Hypothetical	0
slr1590	slr1590	slr1590	5.95822e-05	3.83898	0	hypothetical protein	Hypothetical	0
slr0080	slr0080	slr0080	0.00439655	3.8361	rnhA	ribonuclease H	Transcription	Degradation of RNA
NT01SS0101	5_slr1129		0.000408176	3.77863	#N/A	#N/A	#N/A	#N/A
slr0921	slr0921	slr0921	0.00876599	3.77146	0	hypothetical protein	Hypothetical	0
sll0414	sll0414	sll0414	0.00023011	3.75145	0	hypothetical protein	Hypothetical	0
slr0654	slr0654	slr0654	0.000312599	3.74282	0	unknown protein	Unknown	0
slr0695	slr0695	slr0695	0.000268586	3.73978	0	hypothetical protein	Hypothetical	0
NT01SS1647	3_slr2001_as		0.00115787	3.73262	#N/A	#N/A	#N/A	#N/A
ssr1527	ssr1527	ssr1527	0.00457716	3.72471	moaD	probable molybdopterin [MPT] converting factor, subunit 1	Biosynthesis of cofactors, prosthetic groups, and carriers	Molybdopterin
NT01SS0597	5_slr1759_as		0.00893485	3.58942	#N/A	#N/A	#N/A	#N/A
NT01SS3087	3_slr0423_as		0.00105702	3.51294	#N/A	#N/A	#N/A	#N/A
sll1880	sll1880	sll1880	0.00259523	3.50152	0	hypothetical protein	Hypothetical	0
slr0067	slr0067	slr0067	0.000816257	3.48465	MRP	MRP protein homolog	Other categories	Drug and analog sensitivity
sll0461	sll0461	sll0461	0.000215041	3.47053	proA	gamma-glutamyl phosphate reductase	Amino acid biosynthesis	Glutamate family / Nitrogen assimilation
NT01SS1779	3_slr2097		0.00784629	3.47041	#N/A	#N/A	#N/A	#N/A
slr0228	slr0228	slr0228	0.00514721	3.45288	ftsH	cell division protein FtsH	Cellular processes	Cell division
NT01SS0495	sll0634_2	sll0634	0.000641548	3.43537	btpA	photosystem I biogenesis protein BtpA	Photosynthesis and respiration	Photosystem I
slr1747	slr1747	slr1747	0.00071844	3.37877	0	cell death suppressor protein Lls1 homolog	Cellular processes	Cell killing
NT01SS0196	3_sll1322_as		0.00249406	3.35713	#N/A	#N/A	#N/A	#N/A
slr1130	slr1130	slr1130	2.88472e-05	3.35156	rhnB	ribonuclease HII	Transcription	Degradation of RNA
slr0232	slr0232	slr0232	0.000793729	3.34444	0	hypothetical protein	Hypothetical	0
NT01SS0127	slr0732_2	slr0732	0.000808772	3.33507	0	hypothetical protein	Hypothetical	0
sll0790	sll0790	sll0790	0.000205091	3.32626	hik31	two-component sensor histidine kinase	Regulatory functions	0
slr1913	slr1913	slr1913	0.00350961	3.31576	0	hypothetical protein	Hypothetical	0
slr2062	slr2062	slr2062	0.000506468	3.31106	ISY052a	putative transposase [ISY052a: 1420842 - 1422331]	Other categories	Transposon-related functions
sll1102	sll1102	sll1102	0.000134597	3.29967	gtrA	integral membrane protein (small) of a TRAP-type permease that mediates sodium-dependent glutamate transport GtrA	Transport and binding proteins	0
sll0573	sll0573	sll0573	0.000437218	3.29214	arcC	carbamate kinase	Energy metabolism	Amino acids and amines
slr1215	slr1215	slr1215	0.00385392	3.28746	0	hypothetical protein	Hypothetical	0
NT01SS1921	ssr2227_as	ssr2227_as	0.0015134	3.28629	0	putative transposase	Other categories	Transposon-related functions
slr0408	slr0408	slr0408	0.0054731	3.27655	0	unknown protein	Unknown	0
ssl3093	ssl3093	ssl3093	0.000932975	3.25909	cpcD	phycobilisome small rod linker polypeptide	Photosynthesis and respiration	Phycobilisome
ssr3184	ssr3184	ssr3184	0.000215041	3.25712	0	4Fe-4S type iron-sulfur protein	Photosynthesis and respiration	Soluble electron carriers
slr2057	slr2057	slr2057	0.00268518	3.24593	apqZ	water channel protein	Transport and binding proteins	0
ssr2802	ssr2802	ssr2802	2.63415e-05	3.23636	0	hypothetical protein	Hypothetical	0
slr0906	slr0906	slr0906	0.000408176	3.23371	psbB	photosystem II core light harvesting protein	Photosynthesis and respiration	Photosystem II
sll0814	sll0814	sll0814	0.000737152	3.19272	0	hypothetical protein	Hypothetical	0
sll1605	sll1605	sll1605	0.000113222	3.18253	fabZ, sefA	(3R)-hydroxymyristol acyl carrier protein dehydrase	Fatty acid, phospholipid and sterol metabolism	0
NT01SS2152	sll1170	sll1170	0.000641548	3.16658	0	unknown protein	Unknown	0
slr0842	slr0842	slr0842	4.10003e-05	3.14188	0	hypothetical protein	Hypothetical	0
sll1164	sll1164	sll1164	0.00445326	3.11808	0	hypothetical protein	Hypothetical	0
slr1881	slr1881	slr1881	6.12037e-05	3.10597	natE	ATP-binding subunit of the ABC-type Nat permease for neutral amino acids	Transport and binding proteins	0
NT01SS1371	5_sll1770		7.57334e-05	3.07022	#N/A	#N/A	#N/A	#N/A
NT01SS0962	sll1797	sll1797	0.00321806	3.06931	ycf21	hypothetical protein YCF21	Hypothetical	0
slr0967	slr0967	slr0967	0.00962913	3.06917	0	hypothetical protein	Hypothetical	0
NT01SS0199	5_slr1413_as		0.00522284	3.04688	#N/A	#N/A	#N/A	#N/A
sll1441	sll1441	sll1441	0.00121609	3.03691	desB	acyl-lipid desaturase (omega-3)	Fatty acid, phospholipid and sterol metabolism	0
NT01SS0673	slr2049_2	slr2049	0.000437218	3.00158	ycf58	hypothetical protein YCF58	Hypothetical	0
sll0857	sll0857	sll0857	0.00572272	2.99142	0	unknown protein	Unknown	0
slr1453	slr1453	slr1453	0.000572787	2.9871	cysT	sulfate transport system permease protein	Transport and binding proteins	0
slr1547	slr1547	slr1547	7.12053e-05	2.98152	0	hypothetical protein	Hypothetical	0
sll0400	sll0400	sll0400	0.00030485	2.96049	0	hypothetical protein	Hypothetical	0
NT01SS0851	sll1924_2	sll1924	0.000573323	2.95783	sycrp2	cAMP receptor protein sycrp1 homolog	Regulatory functions	0
NT01SS1519	sll0856_2	sll0856	0.00465068	2.93695	sigH, rpoE	RNA polymerase ECF-type (group 3) sigma-E factor	Transcription	RNA synthesis, modification, and DNA transcription
NT01SS3068	5_sll0381		0.00714925	2.91026	#N/A	#N/A	#N/A	#N/A
slr2005	slr2005	slr2005	0.00268518	2.88852	0	periplasmic protein, function unknown	Hypothetical	0
sll0759	sll0759	sll0759	0.000173947	2.88493	0	ABC transporter ATP-binding protein	Transport and binding proteins	0
NT01SS1654	slr1712_3	slr1712	0.00727024	2.87895	0	hypothetical protein	Hypothetical	0
NT01SS0838	5_sll1925_as		0.00457346	2.87426	#N/A	#N/A	#N/A	#N/A
slr0356	slr0356	slr0356	0.00235494	2.87409	0	hypothetical protein	Hypothetical	0
NT01SS3173	3_slr0906		0.00093705	2.8707	#N/A	#N/A	#N/A	#N/A
sll1578	sll1578	sll1578	3.86723e-05	2.87047	cpcA	phycocyanin alpha subunit	Photosynthesis and respiration	Phycobilisome
slr0042	slr0042	slr0042	0.0071901	2.86158	0	probable porin; major outer membrane protein	Cell envelope	Membranes, lipoproteins, and porins
slr0985	slr0985	slr0985	0.00487827	2.83348	rfbC	dTDP-4-dehydrorhamnose 3,5-epimerase	Cell envelope	Surface polysaccharides, lipopolysaccharides and antigens
slr1019	slr1019	slr1019	0.00895633	2.83092	0	phenazine biosynthetic protein PhzF homolog	Other categories	Other
NT01SS1012	slr1213_2	slr1213	0.00188262	2.81123	rre14	two-component response regulator AraC subfamily	Regulatory functions	0
slr1690	slr1690	slr1690	0.00522284	2.69574	0	hypothetical protein	Hypothetical	0
slr0612	slr0612	slr0612	0.0025407	2.69057	0	probable pseudouridine synthase	Translation	Aminoacyl tRNA synthetases and tRNA modification
slr0688	slr0688	slr0688	9.27449e-05	2.67303	0	hypothetical protein	Hypothetical	0
slr0853	slr0853	slr0853	0.00476371	2.61928	rimI	ribosomal-protein-alanine acetyltransferase	Translation	Ribosomal proteins: synthesis and modification
sll0634	sll0634	sll0634	0.00516443	2.60469	btpA	photosystem I biogenesis protein BtpA	Photosynthesis and respiration	Photosystem I
NT01SS1407	3_ssr3189_as		0.00560977	2.58447	#N/A	#N/A	#N/A	#N/A
sll1322	sll1322	sll1322	0.00519311	2.57362	atpI, atpB	ATP synthase A chain of CF(0)	Photosynthesis and respiration	ATP synthase
slr1426	slr1426	slr1426	0.000548603	2.57242	recR	recombination protein RecR	DNA replication, restriction, modification, recombination, and repair	0
ssl2781	ssl2781	ssl2781	0.00193939	2.56229	0	hypothetical protein	Hypothetical	0
NT01SS2827	5_slr0016		0.00105401	2.55017	#N/A	#N/A	#N/A	#N/A
ssr3189	ssr3189	ssr3189	0.00606556	2.52893	0	hypothetical protein	Hypothetical	0
ssl2615	ssl2615	ssl2615	0.00476371	2.4863	atpH, atpE	ATP synthase C chain of CF(0)	Photosynthesis and respiration	ATP synthase
sll0578	sll0578	sll0578	0.00657917	2.47806	purK	phosphoribosylaminoimidazole carboxylase ATPase subunit	Purines, pyrimidines, nucleosides, and nucleotides	Purine ribonucleotide biosynthesis
NT01SS0716	5_sll0998		0.00976775	2.46914	#N/A	#N/A	#N/A	#N/A
slr1568	slr1568	slr1568	0.000957792	2.46662	0	hypothetical protein	Hypothetical	0
slr1570	slr1570	slr1570	0.00155028	2.41528	0	hypothetical protein	Hypothetical	0
ssr2078	ssr2078	ssr2078	0.00699672	2.40042	ISY802b	putative transposase [ISY802b(partial copy): 1384736 - 1385513]	Other categories	Transposon-related functions
NT01SS1546	slr0868_2	slr0868	0.00392138	2.38264	0	unknown protein	Unknown	0
slr1148	slr1148	slr1148	0.00619768	2.35911	0	unknown protein	Unknown	0
slr1129	slr1129	slr1129	0.00207261	2.2915	rne	ribonuclease E	Transcription	Degradation of RNA
slr1456	slr1456	slr1456	0.000250262	2.25787	pilA4	type 4 pilin-like protein, or general secretion pathway protein G	Unknown	0
NT01SS2927	ssl0109	ssl0109	0.00125388	2.23041	0	unknown protein	Unknown	0
NT01SS0521	slr1599_2	slr1599	0.0017483	2.21103	0	hypothetical protein	Hypothetical	0
ssl1911	ssl1911	ssl1911	0.00962913	2.19796	gifA	glutamine synthetase inactivating factor IF7	Hypothetical	0
NT01SS2919	sll0069	sll0069	0.00389458	2.18882	0	hypothetical protein	Hypothetical	0
NT01SS1667	5_slr1717		0.000215041	2.17222	#N/A	#N/A	#N/A	#N/A
NT01SS3263	5_ssl1533		0.0027511	2.1552	#N/A	#N/A	#N/A	#N/A
slr0341	slr0341	slr0341	0.00514721	2.15069	0	unknown protein	Unknown	0
NT01SS0014	5_sll1209		0.00676949	2.1338	#N/A	#N/A	#N/A	#N/A
slr0498	slr0498	slr0498	0.0052237	2.11558	0	unknown protein	Unknown	0
NT01SS2722	3_slr0769_as		0.00637605	2.10823	#N/A	#N/A	#N/A	#N/A
NT01SS0908	slr1148_2	slr1148	0.00162464	2.10366	0	unknown protein	Unknown	0
sll0230	sll0230	sll0230	0.00771565	2.08262	0	hypothetical protein	Hypothetical	0
sll0168	sll0168	sll0168	0.0010046	2.08144	0	hypothetical protein	Hypothetical	0
NT01SS1189	sll1129_2	sll1129	0.00493472	2.07589	todF	2-hydroxy-6-oxohepta-2,4-dienoate hydrolase	Other categories	Other
NT01SS3236	3_slr0827		0.00121609	2.03437	#N/A	#N/A	#N/A	#N/A
ssr0109	ssr0109	ssr0109	0.00015188	2.01161	0	hypothetical protein	Hypothetical	0
NT01SS2660	5_sll0163		0.00253293	1.9856	#N/A	#N/A	#N/A	#N/A
NT01SS3725	5_slr1454		0.00728372	1.98547	#N/A	#N/A	#N/A	#N/A
slr1917	slr1917	slr1917	0.00510066	1.96172	0	hypothetical protein	Hypothetical	0
NT01SS1224	5_ssr2422		0.00264245	1.91018	#N/A	#N/A	#N/A	#N/A
NT01SS1919	sll1220	sll1220	0.00403686	1.84327	hoxE	putative diaphorase subunit of the bidirectional hydrogenase	Other categories	Hydrogenase
sll0781	sll0781	sll0781	0.000671755	1.73591	0	hypothetical protein	Hypothetical	0
slr0082	slr0082	slr0082	0.0058449	1.73427	0	hypothetical protein	Hypothetical	0
sll1095	sll1095	sll1095	0.00797774	1.67065	0	hypothetical protein	Hypothetical	0
NT01SS3441	3_slr0309_2		0.00191678	1.6336	#N/A	#N/A	#N/A	#N/A
NT01SS2339	sll1541	sll1541	0.00454448	1.61536	0	hypothetical protein	Hypothetical	0
sll1307	sll1307	sll1307	0.000376846	1.5871	0	periplasmic protein, function unknown	Hypothetical	0
slr1094	slr1094	slr1094	0.0082688	1.52099	0	hypothetical protein	Hypothetical	0
NT01SS3941	3_ssl0832_as		0.00551255	1.49888	#N/A	#N/A	#N/A	#N/A
slr1856	slr1856	slr1856	0.00115064	1.40108	0	phosphoprotein substrate of icfG gene cluster	Transcription	RNA synthesis, modification, and DNA transcription
sll0383	sll0383	sll0383	0.00760158	1.16859	cbiM	cobalamin biosynthesis protein M	Biosynthesis of cofactors, prosthetic groups, and carriers	Cobalamin, heme, phycobilin and porphyrin
sll1167	sll1167	sll1167	0.00155239	1.16419	pbp	unknown protein	Unknown	0
Repressed SARS12 arsenate
Probe name	Systematic probe name	Systematic gene ID	P.Value	Average ratio SARS12arsenate/Wtarsenate	Gene name	Cyanobase description	Cyanobase functional category	Cyanobase specific category
slr0493	slr0493	slr0493	0.00797774	0.967943	rfbM	similar to mannose-1-phosphate guanylyltransferase	Energy metabolism	Sugars
NT01SS0680	sll1932_2	sll1932	0.0027984	0.952879	dnaK3, dnaK	DnaK protein	Cellular processes	Chaperones
NT01SS2441	slr0285_2	slr0285	0.00259523	0.92626	0	hypothetical protein	Hypothetical	0
NT01SS3926	sll0450	sll0450	6.76159e-05	0.830288	norB	cytochrome b subunit of nitric oxide reductase	Amino acid biosynthesis	Glutamate family / Nitrogen assimilation
slr0748	slr0748	slr0748	0.00402805	0.764234	0	hypothetical protein	Hypothetical	0
slr0294	slr0294	slr0294	0.00350484	0.741406	0	unknown protein	Unknown	0
sll0374	sll0374	sll0374	0.0017323	0.728023	urtE, braG, livF, livG	urea transport system ATP-binding protein	Transport and binding proteins	0
slr1951	slr1951	slr1951	0.00949006	0.689246	0	hypothetical protein	Hypothetical	0
sll0622	sll0622	sll0622	0.00405867	0.651959	nadA	quinolinate synthetase	Biosynthesis of cofactors, prosthetic groups, and carriers	Quinolinate
slr0657	slr0657	slr0657	0.00457716	0.599921	lysC	aspartate kinase	Energy metabolism	Amino acids and amines
slr1442	slr1442	slr1442	0.00260528	0.593621	0	hypothetical protein	Hypothetical	0
ssl2384	ssl2384	ssl2384	0.00365662	0.576438	0	unknown protein	Unknown	0
sll0189	sll0189	sll0189	0.00381226	0.568855	0	hypothetical protein	Hypothetical	0
slr1039	slr1039	slr1039	0.00666023	0.566178	0	hypothetical protein	Hypothetical	0
sll0418	sll0418	sll0418	0.000752892	0.54835	0	2-methyl-6-phytylbenzoquinone methyltransferase	Fatty acid, phospholipid and sterol metabolism	0
ssl1417	ssl1417	ssl1417	0.00653409	0.547571	ycf33	hypothetical protein YCF33	Hypothetical	0
sll1142	sll1142	sll1142	0.000270313	0.541814	0	hypothetical protein	Hypothetical	0
NT01SS2057	sll1883	sll1883	0.00801137	0.538327	argJ	arginine biosynthesis bifunctional protein ArgJ	Amino acid biosynthesis	Glutamate family / Nitrogen assimilation
NT01SS3135	sll0179	sll0179	0.000408176	0.532627	gltX	glutamyl-tRNA synthetase	Translation	Aminoacyl tRNA synthetases and tRNA modification
NT01SS2351	5_sll1536_as		0.00727024	0.518059	#N/A	#N/A	#N/A	#N/A
sll0488	sll0488	sll0488	0.00160772	0.506094	0	hypothetical protein	Hypothetical	0
sll0728	sll0728	sll0728	0.00463853	0.504761	accA	acetyl-CoA carboxylase alpha subunit	Fatty acid, phospholipid and sterol metabolism	0
NT01SS0543	ssr2710	ssr2710	0.00366708	0.502009	0	hypothetical protein	Hypothetical	0
slr0864	slr0864	slr0864	0.00209949	0.495969	0	ATP-binding protein of ABC transporter	Transport and binding proteins	0
sll1434	sll1434	sll1434	0.00187548	0.472357	mrcA, ponA	penicillin-binding protein	Other categories	Drug and analog sensitivity
NT01SS0350	sll1186	sll1186	0.00124342	0.468236	0	hypothetical protein	Hypothetical	0
slr1168	slr1168	slr1168	0.003081	0.464078	0	unknown protein	Unknown	0
sll0621	sll0621	sll0621	0.00295779	0.463185	dsbD, cycZ	putative c-type cytochrome biogenesis protein CcdA	Other categories	Other
slr1972	slr1972	slr1972	0.000148092	0.456307	ycf81	hypothetical protein YCF81	Hypothetical	0
NT01SS3061	slr0417_2	slr0417	0.000205091	0.446793	gyrA	DNA gyrase subunit A	DNA replication, restriction, modification, recombination, and repair	0
slr1093	slr1093	slr1093	0.0057082	0.445619	folK	2-amino-4-hydroxy-6-hydroxymethyldihydropteridine pyrophosphokinase	Biosynthesis of cofactors, prosthetic groups, and carriers	Folic acid
ssl1498	ssl1498	ssl1498	0.000350795	0.438424	0	hypothetical protein	Hypothetical	0
slr1598	slr1598	slr1598	0.000205091	0.431691	lipA, lip	lipoic acid synthetase	Biosynthesis of cofactors, prosthetic groups, and carriers	Lipoate
sll1110	sll1110	sll1110	0.00851688	0.41904	prfA, sueB	peptide chain release factor 1	Translation	Protein modification and translation factors
slr0774	slr0774	slr0774	0.00819261	0.41857	secD	protein-export membrane protein SecD	Cellular processes	Protein and peptide secretion
sll0101	sll0101	sll0101	0.00110909	0.416114	0	unknown protein	Unknown	0
sll0735	sll0735	sll0735	0.00584188	0.414764	0	hypothetical protein	Hypothetical	0
ssl1426	ssl1426	ssl1426	0.00397676	0.40688	rpmI, rpl35	50S ribosomal protein L35	Translation	Ribosomal proteins: synthesis and modification
sll0545	sll0545	sll0545	0.00681077	0.398559	0	hypothetical protein	Hypothetical	0
smr0006	smr0006	smr0006	0.00105703	0.396548	psbF	cytochrome b559 b subunit	Photosynthesis and respiration	Photosystem II
NT01SS3093	sll0372_2	sll0372	0.00551133	0.395607	0	hypothetical protein	Hypothetical	0
sll1545	sll1545	sll1545	3.3782e-05	0.387502	gst1	glutathione S-transferase	Biosynthesis of cofactors, prosthetic groups, and carriers	Thioredoxin, glutaredoxin, and glutathione
slr1305	slr1305	slr1305	0.00487827	0.386669	rre41, nifL	two-component response regulator	Regulatory functions	0
sll1994	sll1994	sll1994	3.38957e-05	0.382387	hemB	porphobilinogen synthase (5-aminolevulinate dehydratase)	Biosynthesis of cofactors, prosthetic groups, and carriers	Cobalamin, heme, phycobilin and porphyrin
NT01SS2751	sll0754	sll0754	0.00295114	0.382252	0	ribosome binding factor A	Translation	Ribosomal proteins: synthesis and modification
sll1470	sll1470	sll1470	0.00160772	0.378483	leuC	3-isopropylmalate dehydratase large subunit	Amino acid biosynthesis	Branched chain family
slr0503	slr0503	slr0503	7.98365e-05	0.377183	ycf66	hypothetical protein YCF66	Hypothetical	0
sll0947	sll0947	sll0947	0.00170407	0.368416	lrtA	light repressed protein A homolog	Other categories	Adaptations and atypical conditions
slr0543	slr0543	slr0543	0.00572272	0.356183	trpB	tryptophan synthase beta subunit	Amino acid biosynthesis	Aromatic amino acid family
sll1967	sll1967	sll1967	0.00493378	0.355421	0	probable RNA methyltransferase	Translation	Ribosomal proteins: synthesis and modification
slr1634	slr1634	slr1634	0.00193939	0.354686	0	hypothetical protein	Hypothetical	0
slr0523	slr0523	slr0523	0.000332563	0.351654	bioD	similar to dethiobiotin synthetase	Biosynthesis of cofactors, prosthetic groups, and carriers	Biotin
NT01SS2361	sll1532_2	sll1532	0.00713014	0.351513	0	hypothetical protein	Hypothetical	0
NT01SS0363	slr0964_2	slr0964	0.00713014	0.34948	0	hypothetical protein	Hypothetical	0
sll0767	sll0767	sll0767	0.00454986	0.34903	rplT, rpl20	50S ribosomal protein L20	Translation	Ribosomal proteins: synthesis and modification
NT01SS3637	sll0495	sll0495	0.00127371	0.348721	asnS	asparaginyl-tRNA synthetase	Translation	Aminoacyl tRNA synthetases and tRNA modification
sll0298	sll0298	sll0298	4.65797e-05	0.348172	0	hypothetical protein	Hypothetical	0
NT01SS1049	sll1740	sll1740	0.00220203	0.341897	rplS, rpl19	50S ribosomal protein L19	Translation	Ribosomal proteins: synthesis and modification
sll0373	sll0373	sll0373	0.00015188	0.341343	proA	gamma-glutamyl phosphate reductase	Amino acid biosynthesis	Glutamate family / Nitrogen assimilation
NT01SS0879	ssr1880	ssr1880	0.00843919	0.340379	0	hypothetical protein	Hypothetical	0
sll1444	sll1444	sll1444	3.56114e-06	0.338702	leuD	3-isopropylmalate dehydratase small subunit	Amino acid biosynthesis	Branched chain family
NT01SS2144	sll1172	sll1172	4.32553e-06	0.336725	thrC	threonine synthase	Amino acid biosynthesis	Aspartate family
slr0051	slr0051	slr0051	5.64923e-05	0.330513	ecaB, icfA	periplasmic beta-type carbonic anhydrase	Photosynthesis and respiration	CO2 fixation
slr1923	slr1923	slr1923	0.000537827	0.327353	frhB	hypothetical protein	Hypothetical	0
sll1027	sll1027	sll1027	0.000194161	0.326697	gltD	NADH-dependent glutamate synthase small subunit	Amino acid biosynthesis	Glutamate family / Nitrogen assimilation
sll0444	sll0444	sll0444	0.00015188	0.325666	0	unknown protein	Unknown	0
slr0624	slr0624	slr0624	0.000677065	0.324277	0	UDP-N-acetylglucosamine 2-epimerase	Cell envelope	Murein sacculus and peptidoglycan
sll0180	sll0180	sll0180	0.00260528	0.320906	0	hypothetical protein	Hypothetical	0
slr1736	slr1736	slr1736	2.17918e-05	0.319645	0	homogentisate phytyltransferase	Hypothetical	0
slr1726	slr1726	slr1726	0.000104754	0.311903	0	unknown protein	Unknown	0
ssr3307	ssr3307	ssr3307	0.000432787	0.310799	ycf47, secG	preprotein translocase SecG subunit	Cellular processes	Protein and peptide secretion
NT01SS3012	3_slr0628_as		0.000671755	0.309547	#N/A	#N/A	#N/A	#N/A
slr1462	slr1462	slr1462	0.000358709	0.309381	0	hypothetical protein	Hypothetical	0
slr1949	slr1949	slr1949	0.000249569	0.29937	0	hypothetical protein	Hypothetical	0
NT01SS2386	3_slr1648		0.00350961	0.297102	#N/A	#N/A	#N/A	#N/A
sll0493	sll0493	sll0493	0.00111055	0.296971	KtrA	hypothetical protein	Hypothetical	0
NT01SS2527	sll0136	sll0136	0.00464543	0.292284	pepP	aminopeptidase P	Translation	Degradation of proteins, peptides, and glycopeptides
NT01SS2220	sll1091_2	sll1091	0.000468054	0.291865	chlP	geranylgeranyl hydrogenase	Biosynthesis of cofactors, prosthetic groups, and carriers	Cobalamin, heme, phycobilin and porphyrin
slr1648	slr1648	slr1648	0.000574146	0.291536	0	hypothetical protein	Hypothetical	0
slr1239	slr1239	slr1239	0.00447391	0.290271	pntA	pyridine nucleotide transhydrogenase alpha subunit	Biosynthesis of cofactors, prosthetic groups, and carriers	Nicotinate and nicotinamide
NT01SS3130	5_ssl0350		0.0088449	0.289048	#N/A	#N/A	#N/A	#N/A
NT01SS1541	sll0839	sll0839	0.00267756	0.28897	0	hypothetical protein	Hypothetical	0
slr1133	slr1133	slr1133	0.00035803	0.286415	argH	L-argininosuccinate lyase	Amino acid biosynthesis	Glutamate family / Nitrogen assimilation
sll0535	sll0535	sll0535	0.00295779	0.284901	clpX	ATP-dependent Clp protease ATPase subunit	Translation	Degradation of proteins, peptides, and glycopeptides
sll0194	sll0194	sll0194	2.17918e-05	0.283734	tatC, ycf43	putative sec-independent protein translocase	Cellular processes	Protein and peptide secretion
NT01SS1467	sll1692_2	sll1692	0.000570696	0.283418	0	hypothetical protein	Hypothetical	0
NT01SS2360	3_slr1634_as		0.00646323	0.282806	#N/A	#N/A	#N/A	#N/A
NT01SS2123	sll1181	sll1181	1.31988e-05	0.282618	hlyD	similar to hemolysin secretion protein	Cellular processes	Cell killing
slr0168	slr0168	slr0168	0.0057082	0.279887	0	unknown protein	Unknown	0
slr2008	slr2008	slr2008	0.000873987	0.27879	0	hypothetical protein	Hypothetical	0
NT01SS2865	sll0198	sll0198	2.24887e-05	0.278724	0	hypothetical protein	Hypothetical	0
sll1187	sll1187	sll1187	0.000136935	0.278445	lgt, umpA	prolipoprotein diacylglyceryl transferase	Cell envelope	Membranes, lipoproteins, and porins
slr0505	slr0505	slr0505	0.00525794	0.278203	0	hypothetical protein	Hypothetical	0
slr0952	slr0952	slr0952	0.000851441	0.276992	fbpII, fbp, fdp	fructose-1,6-bisphosphatase	Energy metabolism	Glycolysis
slr0944	slr0944	slr0944	0.000205091	0.275389	arsB	multidrug-efflux transporter	Transport and binding proteins	0
sll0662	sll0662	sll0662	0.00383152	0.274543	0	4Fe-4S type iron-sulfur protein	Hypothetical	0
slr2012	slr2012	slr2012	0.00671209	0.272698	0	hypothetical protein	Hypothetical	0
slr1846	slr1846	slr1846	0.00350927	0.271501	ycf64	hypothetical protein YCF64	Biosynthesis of cofactors, prosthetic groups, and carriers	Thioredoxin, glutaredoxin, and glutathione
sll0792	sll0792	sll0792	0.000312928	0.270942	ziaR, smtB	Zinc-responsive repressor ZiaR	Regulatory functions	0
sll0520	sll0520	sll0520	7.12053e-05	0.268786	ndhI	NADH dehydrogenase subunit NdhI	Photosynthesis and respiration	NADH dehydrogenase
sll0188	sll0188	sll0188	1.67495e-05	0.267715	0	unknown protein	Unknown	0
sll1749	sll1749	sll1749	0.00637605	0.267569	0	hypothetical protein	Hypothetical	0
sll0183	sll0183	sll0183	3.5434e-05	0.266799	0	hypothetical protein	Hypothetical	0
ssl0350	ssl0350	ssl0350	0.00952194	0.264483	0	unknown protein	Unknown	0
sll0007	sll0007	sll0007	0.00450117	0.263148	0	hypothetical protein	Hypothetical	0
slr0740	slr0740	slr0740	3.60906e-05	0.26221	0	hypothetical protein	Hypothetical	0
slr1220	slr1220	slr1220	0.00779218	0.261797	0	hypothetical protein	Hypothetical	0
slr0947	slr0947	slr0947	0.00622134	0.261421	rpaB, ycf27, rre26	response regulator for energy transfer from phycobilisomes to photosystems	Regulatory functions	0
NT01SS2021	ssl3580_2	ssl3580	0.00176692	0.261181	hypC	putative hydrogenase expression/formation protein HypC	Other categories	Hydrogenase
slr2127	slr2127	slr2127	0.000876552	0.260291	0	hypothetical protein	Hypothetical	0
sll0524	sll0524	sll0524	2.81244e-07	0.259355	0	hypothetical protein	Hypothetical	0
NT01SS2474	3_slr0398		0.000990279	0.259218	#N/A	#N/A	#N/A	#N/A
slr2009	slr2009	slr2009	0.00381226	0.254461	ndhD6, ndhF	NADH dehydrogenase subunit 4	Photosynthesis and respiration	NADH dehydrogenase
NT01SS1845	sll2001	sll2001	0.000895737	0.254194	lap	leucine aminopeptidase	Translation	Protein modification and translation factors
slr0963	slr0963	slr0963	0.000408221	0.248791	sir	ferredoxin-sulfite reductase	Amino acid biosynthesis	Serine family / Sulfur assimilation
slr1682	slr1682	slr1682	1.90014e-06	0.245704	ISY391b1	putative transposase [ISY391b: 1970517 - 1970880, join 1972064 - 1973077]	Other categories	Transposon-related functions
slr1644	slr1644	slr1644	0.00650331	0.245577	0	hypothetical protein	Hypothetical	0
ssr2047	ssr2047	ssr2047	3.86723e-05	0.243221	0	hypothetical protein	Hypothetical	0
sll1369	sll1369	sll1369	0.00256654	0.24322	0	putative peptidase	Other categories	Other
ssl0352	ssl0352	ssl0352	0.00097734	0.242566	0	hypothetical protein	Hypothetical	0
sll1184	sll1184	sll1184	0.000726158	0.24034	ho1	heme oxygenase	Biosynthesis of cofactors, prosthetic groups, and carriers	Cobalamin, heme, phycobilin and porphyrin
sll1530	sll1530	sll1530	0.000271261	0.240224	0	unknown protein	Unknown	0
sll0236	sll0236	sll0236	0.00556251	0.237638	0	unknown protein	Unknown	0
slr1768	slr1768	slr1768	0.00323267	0.237031	0	unknown protein	Unknown	0
slr1164	slr1164	slr1164	0.000360211	0.236843	nrdA, dnaF	ribonucleotide reductase subunit alpha	Purines, pyrimidines, nucleosides, and nucleotides	Purine ribonucleotide biosynthesis
NT01SS0407	slr1612_3	slr1612	0.0030152	0.236099	0	hypothetical protein	Hypothetical	0
slr2102	slr2102	slr2102	0.000833153	0.234782	ftsY	cell division protein FtsY	Cellular processes	Cell division
slr0734	slr0734	slr0734	0.000880663	0.23383	0	hypothetical protein	Hypothetical	0
sll1692	sll1692	sll1692	0.000154334	0.231829	0	hypothetical protein	Hypothetical	0
slr0491	slr0491	slr0491	0.000737152	0.231548	0	hypothetical protein	Hypothetical	0
NT01SS2228	smr0014	smr0014	0.000570696	0.231468	0	hypothetical protein	Hypothetical	0
sll1130	sll1130	sll1130	2.45486e-05	0.230093	0	unknown protein	Unknown	0
sll0252	sll0252	sll0252	3.19675e-05	0.227932	0	unknown protein	Unknown	0
sll0413	sll0413	sll0413	0.00623405	0.227456	0	hypothetical protein	Hypothetical	0
slr1588	slr1588	slr1588	7.98365e-05	0.226519	rre39	two-component transcription regulator	Regulatory functions	0
sll0412	sll0412	sll0412	0.000432787	0.22547	0	hypothetical protein	Hypothetical	0
sll0837	sll0837	sll0837	0.000573323	0.22451	0	periplasmic protein, function unknown	Hypothetical	0
sll1667	sll1667	sll1667	4.4008e-05	0.223568	mom72	periplasmic protein, similar to mitochondrial outer membrane 72K protein	Hypothetical	0
NT01SS0349	sll1187_2	sll1187	0.000268061	0.222962	lgt, umpA	prolipoprotein diacylglyceryl transferase	Cell envelope	Membranes, lipoproteins, and porins
slr1812	slr1812	slr1812	0.000576868	0.222842	0	hypothetical protein	Hypothetical	0
slr0347	slr0347	slr0347	0.000343393	0.222705	0	probable permease protein of ABC transporter	Transport and binding proteins	0
slr1822	slr1822	slr1822	0.000735116	0.222453	nth	endonuclease III	DNA replication, restriction, modification, recombination, and repair	0
sll1267	sll1267	sll1267	0.000205091	0.222345	0	unknown protein	Unknown	0
ssr0102	ssr0102	ssr0102	7.78937e-05	0.221034	ycf40	hypothetical protein YCF40	Hypothetical	0
slr0905	slr0905	slr0905	0.00738458	0.220968	chlE, bchE	Mg-protoporphyrin IX monomethyl ester oxidative cyclase	Biosynthesis of cofactors, prosthetic groups, and carriers	Cobalamin, heme, phycobilin and porphyrin
sll0372	sll0372	sll0372	3.05051e-05	0.220341	0	hypothetical protein	Hypothetical	0
slr1983	slr1983	slr1983	0.00342504	0.219761	rre22	two-component hybrid sensor and regulator	Regulatory functions	0
sll0838	sll0838	sll0838	0.000205091	0.218642	pyrF	orotidine 5' monophosphate decarboxylase	Purines, pyrimidines, nucleosides, and nucleotides	Pyrimidine ribonucleotide biosynthesis
sll1242	sll1242	sll1242	2.63415e-05	0.218584	0	hypothetical protein	Hypothetical	0
slr0149	slr0149	slr0149	0.000169349	0.218127	0	hypothetical protein	Hypothetical	0
slr1280	slr1280	slr1280	0.000328308	0.217729	ndhK, psbG1	NADH dehydrogenase subunit NdhK	Photosynthesis and respiration	NADH dehydrogenase
sll1377	sll1377	sll1377	2.21936e-05	0.217536	0	probable glycosyltransferase	Other categories	Other
ssl1004	ssl1004	ssl1004	3.25506e-05	0.216432	0	hypothetical protein	Hypothetical	0
sll0793	sll0793	sll0793	0.000572787	0.215989	0	hypothetical protein	Hypothetical	0
sll0661	sll0661	sll0661	0.00245269	0.215384	ycf35	hypothetical protein YCF35	Hypothetical	0
ssr3410	ssr3410	ssr3410	0.00350961	0.21526	0	hypothetical protein	Hypothetical	0
NT01SS1159	sll1143	sll1143	0.000194161	0.214114	uvrD, mutU	ATP-dependent helicase PcrA	DNA replication, restriction, modification, recombination, and repair	0
slr0798	slr0798	slr0798	0.000868861	0.213603	ziaA	zinc-transporting P-type ATPase (zinc efflux pump) involved in zinc tolerance	Transport and binding proteins	0
slr0692	slr0692	slr0692	0.00457716	0.213445	ycf45	hypothetical protein YCF45	Hypothetical	0
sll0997	sll0997	sll0997	1.21837e-05	0.212289	0	hypothetical protein	Hypothetical	0
sll1531	sll1531	sll1531	0.00771565	0.21203	0	unknown protein	Unknown	0
slr0473	slr0473	slr0473	0.00438986	0.211232	cph1, hik35	cyanobacterial phytochrome 1, two-component sensor histidine kinase	Regulatory functions	0
sll1891	sll1891	sll1891	0.00400712	0.211138	0	unknown protein	Unknown	0
slr1653	slr1653	slr1653	0.000186977	0.20876	ama	N-acyl-L-amino acid amidohydrolase	Amino acid biosynthesis	Glutamate family / Nitrogen assimilation
sll0202	sll0202	sll0202	7.98365e-05	0.208641	gidA	glucose inhibited division protein	Cellular processes	Cell division
slr1612	slr1612	slr1612	0.000793729	0.208622	0	hypothetical protein	Hypothetical	0
sll1060	sll1060	sll1060	0.0069555	0.208552	0	hypothetical protein	Hypothetical	0
slr1670	slr1670	slr1670	0.000447448	0.206766	0	unknown protein	Unknown	0
NT01SS0843	slr2010_2	slr2010	0.00250458	0.204868	0	hypothetical protein	Hypothetical	0
slr0948	slr0948	slr0948	0.000595715	0.204442	0	hypothetical protein	Hypothetical	0
slr0058	slr0058	slr0058	0.000947891	0.202316	0	hypothetical protein	Hypothetical	0
NT01SS3897	3_slr1569		0.00843715	0.202312	#N/A	#N/A	#N/A	#N/A
sll0297	sll0297	sll0297	0.00093705	0.20082	0	hypothetical protein	Hypothetical	0
NT01SS2182	3_sll1435		0.00747647	0.200488	#N/A	#N/A	#N/A	#N/A
slr1420	slr1420	slr1420	0.000963529	0.199979	0	probable sugar kinase	Other categories	Other
slr1811	slr1811	slr1811	0.000186977	0.199111	0	hypothetical protein	Hypothetical	0
ssr0756	ssr0756	ssr0756	0.000845642	0.198174	0	hypothetical protein	Hypothetical	0
slr0585	slr0585	slr0585	0.00290762	0.198155	argG	argininosuccinate synthetase	Amino acid biosynthesis	Glutamate family / Nitrogen assimilation
sll0273	sll0273	sll0273	0.00714866	0.197459	nhaS2	Na+/H+ antiporter	Transport and binding proteins	0
slr0574	slr0574	slr0574	0.00112395	0.196996	cyp CYP120A1	cytochrome P450	Fatty acid, phospholipid and sterol metabolism	0
slr0664	slr0664	slr0664	0.00062027	0.196901	0	hypothetical protein	Hypothetical	0
sll1091	sll1091	sll1091	0.000573323	0.195688	chlP	geranylgeranyl hydrogenase	Biosynthesis of cofactors, prosthetic groups, and carriers	Cobalamin, heme, phycobilin and porphyrin
slr0322	slr0322	slr0322	0.000785035	0.195143	taxAY3, pilL-C, cheA, hik43	two-component hybrid sensor and regulator	Regulatory functions	0
NT01SS2730	slr0774_2	slr0774	0.0017483	0.194787	secD	protein-export membrane protein SecD	Cellular processes	Protein and peptide secretion
ssl2245	ssl2245	ssl2245	9.57594e-05	0.192875	0	unknown protein	Unknown	0
sll1913	sll1913	sll1913	0.00403686	0.188248	0	hypothetical protein	Hypothetical	0
slr0359	slr0359	slr0359	0.00760158	0.183541	0	hypothetical protein	Hypothetical	0
slr0953	slr0953	slr0953	0.000552886	0.183355	0	sucrose-phosphate phosphatase	Energy metabolism	Sugars
sll0995	sll0995	sll0995	9.5442e-05	0.183262	0	hypothetical protein	Hypothetical	0
ssr3409	ssr3409	ssr3409	0.00482652	0.183052	0	hypothetical protein	Hypothetical	0
slr0144	slr0144	slr0144	0.000380616	0.182883	0	hypothetical protein	Hypothetical	0
sll0867	sll0867	sll0867	4.13417e-06	0.18278	0	hypothetical protein	Hypothetical	0
slr1814	slr1814	slr1814	0.000104754	0.182643	0	hypothetical protein	Hypothetical	0
slr0603	slr0603	slr0603	6.14531e-05	0.180247	dnaE-n, polC	DNA polymerase III alpha subunit [Contains: Ssp dnaE intein]	DNA replication, restriction, modification, recombination, and repair	0
slr0242	slr0242	slr0242	0.00186335	0.180165	bcp	bacterioferritin comigratory protein homolog	Transport and binding proteins	0
sll1358	sll1358	sll1358	0.00875906	0.178181	0	putative oxalate decarboxylase, periplasmic protein	Hypothetical	0
sll0220	sll0220	sll0220	1.21837e-05	0.176951	glmS	L-glutamine:D-fructose-6-P amidotransferase	Central intermediary metabolism	Amino sugars
slr0060	slr0060	slr0060	0.00432082	0.176854	0	unknown protein	Unknown	0
slr1116	slr1116	slr1116	0.00313399	0.176369	0	hypothetical protein	Hypothetical	0
slr1611	slr1611	slr1611	0.00260528	0.176363	0	hypothetical protein	Hypothetical	0
sll0521	sll0521	sll0521	0.000876552	0.176106	ndhG	NADH dehydrogenase subunit 6	Photosynthesis and respiration	NADH dehydrogenase
NT01SS2885	sll0413_2	sll0413	0.00119766	0.175451	0	hypothetical protein	Hypothetical	0
slr0964	slr0964	slr0964	0.00403686	0.174686	0	hypothetical protein	Hypothetical	0
sll1628	sll1628	sll1628	0.000215041	0.174134	0	hypothetical protein	Hypothetical	0
ssr1765	ssr1765	ssr1765	0.000896064	0.173806	0	hypothetical protein	Hypothetical	0
sll0771	sll0771	sll0771	0.00162531	0.17236	glcP, gtr	glucose transport protein	Transport and binding proteins	0
sll1401	sll1401	sll1401	1.79216e-05	0.172192	0	unknown protein	Unknown	0
NT01SS3220	5_slr0575		0.00414977	0.171048	#N/A	#N/A	#N/A	#N/A
NT01SS2541	3_sll1864_as		0.00139336	0.169791	#N/A	#N/A	#N/A	#N/A
slr1849	slr1849	slr1849	0.00226894	0.168301	merA	probable mercuric reductase	Other categories	Drug and analog sensitivity
slr0257	slr0257	slr0257	0.000284692	0.167929	ctpB	periplasmic carboxyl-terminal protease	Translation	Degradation of proteins, peptides, and glycopeptides
NT01SS2387	ssr2754	ssr2754	0.000205091	0.163513	0	hypothetical protein	Hypothetical	0
slr1659	slr1659	slr1659	0.00978654	0.161716	0	hypothetical protein	Hypothetical	0
slr0348	slr0348	slr0348	1.21837e-05	0.160779	0	hypothetical protein	Hypothetical	0
sll0794	sll0794	sll0794	4.10003e-05	0.160701	coaR, corR, merR, cobH, cbiC	cobalt-dependent transcriptional regulator	Biosynthesis of cofactors, prosthetic groups, and carriers	Cobalamin, heme, phycobilin and porphyrin
sll1737	sll1737	sll1737	0.00432082	0.158616	ycf60	hypothetical protein YCF60	Hypothetical	0
slr0327	slr0327	slr0327	0.00445502	0.158499	futB, hitB	iron(III) ABC transporter, permease protein	Transport and binding proteins	0
slr1848	slr1848	slr1848	0.00146273	0.157978	hisD	histidinol dehydrogenase	Amino acid biosynthesis	Aromatic amino acid family
ssr1562	ssr1562	ssr1562	0.000332711	0.157924	0	hypothetical protein	Hypothetical	0
NT01SS2750	sll0755_2	sll0755	0.00143207	0.157699	tpx, 2-CP	thioredoxin peroxidase	Cellular processes	Detoxification
sll0755	sll0755	sll0755	0.00145437	0.154381	tpx, 2-CP	thioredoxin peroxidase	Cellular processes	Detoxification
sll1241	sll1241	sll1241	4.22672e-05	0.15276	0	unknown protein	Unknown	0
ssr1766	ssr1766	ssr1766	0.00259523	0.152512	0	hypothetical protein	Hypothetical	0
NT01SS1301	5_slr0888_as		0.00286606	0.151452	#N/A	#N/A	#N/A	#N/A
sll0205	sll0205	sll0205	0.000105322	0.151106	0	hypothetical protein	Hypothetical	0
ssr0336	ssr0336	ssr0336	0.0010046	0.148678	0	hypothetical protein	Hypothetical	0
slr0324	slr0324	slr0324	0.000785035	0.148417	appC	probable oligopeptides ABC transporter permease protein	Transport and binding proteins	0
smr0004	smr0004	smr0004	0.000408176	0.147723	psaI	photosystem I subunit VIII	Photosynthesis and respiration	Photosystem I
slr1658	slr1658	slr1658	0.00603856	0.147174	0	unknown protein	Unknown	0
slr1614	slr1614	slr1614	0.00681779	0.143277	0	hypothetical protein	Hypothetical	0
sll0934	sll0934	sll0934	0.000555052	0.142977	ccmA	carboxysome formation protein CcmA	Photosynthesis and respiration	CO2 fixation
NT01SS0375	5_sll0934		0.000215041	0.139336	#N/A	#N/A	#N/A	#N/A
sll1766_p	sll1766_p	sll1766	1.1898e-06	0.138829	aslB, astB	hypothetical protein	Hypothetical	0
sll1688	sll1688	sll1688	0.00114093	0.137539	thrC	threonine synthase	Amino acid biosynthesis	Aspartate family
sll1895	sll1895	sll1895	0.00462585	0.137488	0	hypothetical protein	Hypothetical	0
slr0889	slr0889	slr0889	0.00519027	0.136969	0	hypothetical protein	Hypothetical	0
NT01SS2397	ssr0755	ssr0755	4.13417e-06	0.135561	0	hypothetical protein	Hypothetical	0
slr2017	slr2017	slr2017	0.00186143	0.134759	pilA11	type 4 pilin-like protein, essential for motility	Unknown	0
slr1657	slr1657	slr1657	0.000204119	0.132527	pleD	hypothetical protein	Hypothetical	0
sll1290	sll1290	sll1290	0.00281334	0.13038	rnb	probable ribonuclease II	Transcription	Degradation of RNA
NT01SS3683	sll0525_2	sll0525	9.04248e-05	0.129522	0	hypothetical protein	Hypothetical	0
NT01SS0406	slr1612_2	slr1612	0.00225987	0.129282	0	hypothetical protein	Hypothetical	0
ssl2982	ssl2982	ssl2982	0.000713262	0.127472	ycf61	probable DNA-directed RNA polymerase omega subunit	Hypothetical	0
slr0007	slr0007	slr0007	0.00123338	0.127067	0	probable sugar-phosphate nucleotidyltransferase	Other categories	Other
sll0888	sll0888	sll0888	0.000486789	0.126494	0	hypothetical protein	Hypothetical	0
NT01SS1478	slr1822_2	slr1822	1.81357e-05	0.121234	nth	endonuclease III	DNA replication, restriction, modification, recombination, and repair	0
sll0301	sll0301	sll0301	0.000215041	0.120141	0	hypothetical protein	Hypothetical	0
ssr1114	ssr1114	ssr1114	0.00136886	0.117455	0	hypothetical protein	Hypothetical	0
sll0336	sll0336	sll0336	1.90014e-06	0.114046	accD, ycf11, zfpA	acetyl-CoA carboxylase beta subunit	Fatty acid, phospholipid and sterol metabolism	0
slr1821	slr1821	slr1821	2.83445e-05	0.112246	0	hypothetical protein	Hypothetical	0
slr0678	slr0678	slr0678	0.00186143	0.112024	0	biopolymer transport ExbD like protein	Transport and binding proteins	0
sll1378	sll1378	sll1378	0.00476371	0.111518	0	periplasmic protein, function unknown	Hypothetical	0
NT01SS3345	sll0471	sll0471	3.86723e-05	0.109911	0	hypothetical protein	Hypothetical	0
sll1533	sll1533	sll1533	9.41859e-05	0.109525	pilT2	twitching mobility protein	Cellular processes	Chemotaxis
ssl1046	ssl1046	ssl1046	0.00454986	0.109345	0	hypothetical protein	Hypothetical	0
NT01SS1199	ssr2066	ssr2066	0.00375309	0.107295	0	hypothetical protein	Hypothetical	0
sll0522	sll0522	sll0522	0.000874487	0.10671	ndhE	NADH dehydrogenase subunit 4L	Photosynthesis and respiration	NADH dehydrogenase
sll0525	sll0525	sll0525	5.96758e-05	0.106325	0	hypothetical protein	Hypothetical	0
slr0186	slr0186	slr0186	3.67879e-05	0.102209	leuA	2-isopropylmalate synthase	Amino acid biosynthesis	Branched chain family
slr1171	slr1171	slr1171	2.81244e-07	0.101997	gpx1	glutathione peroxidase-like NADPH peroxidase,glutathione peroxidase	Biosynthesis of cofactors, prosthetic groups, and carriers	Thioredoxin, glutaredoxin, and glutathione
NT01SS3422	sll0288	sll0288	0.00105702	0.100346	minC	septum site-determining protein MinC	Cellular processes	Cell division
sll0543	sll0543	sll0543	0.00496343	0.0990157	0	hypothetical protein	Hypothetical	0
slr1275	slr1275	slr1275	0.00819261	0.0958358	pilN	hypothetical protein	Hypothetical	0
slr1613	slr1613	slr1613	0.000552886	0.0955381	0	hypothetical protein	Hypothetical	0
sll1532	sll1532	sll1532	2.17686e-05	0.0874852	0	hypothetical protein	Hypothetical	0
NT01SS1483	sll1629_2	sll1629	0.000892135	0.0855764	phr	bacterial cryptochrome	DNA replication, restriction, modification, recombination, and repair	0
NT01SS1472	3_sll1688_2		0.000752892	0.0852659	#N/A	#N/A	#N/A	#N/A
slr2144	slr2144	slr2144	0.0017483	0.0816748	0	periplasmic protein, function unknown	Hypothetical	0
slr1957	slr1957	slr1957	8.22429e-05	0.0778829	0	hypothetical protein	Hypothetical	0
slr0730	slr0730	slr0730	0.00207014	0.0770551	0	hypothetical protein	Hypothetical	0
NT01SS2165	3_sll1444		2.81244e-07	0.0731063	#N/A	#N/A	#N/A	#N/A
sll0756	sll0756	sll0756	0.000629398	0.0711114	0	unknown protein	Unknown	0
slr0006	slr0006	slr0006	1.99888e-05	0.070865	0	unknown protein	Unknown	0
slr1660	slr1660	slr1660	1.1898e-06	0.067856	0	hypothetical protein	Hypothetical	0
slr0076	slr0076	slr0076	0.00409452	0.0664676	0	hypothetical protein	Hypothetical	0
sll1534	sll1534	sll1534	0.00457716	0.0631898	0	probable glycosyltransferase	Other categories	Other
slr0059	slr0059	slr0059	0.000340855	0.0628886	0	unknown protein	Unknown	0
sll1926	sll1926	sll1926	1.21837e-05	0.0608202	rpaC	hypothetical protein	Hypothetical	0
sll1583	sll1583	sll1583	0.000104754	0.060704	lig, ligA	unknown protein	Unknown	0
sll1536	sll1536	sll1536	2.81244e-07	0.056375	moeB, chlN	molybdopterin biosynthesis MoeB protein	Biosynthesis of cofactors, prosthetic groups, and carriers	Molybdopterin
sll1214	sll1214	sll1214	1.73979e-06	0.0558935	chlAI, acsF	hypothetical protein YCF59	Hypothetical	0
slr0946	slr0946	slr0946	3.26517e-10	0.0545461	arsC	arsenate reductase	Other categories	Drug and analog sensitivity
slr0077	slr0077	slr0077	0.00189871	0.0523838	sufS, nifS	cysteine desulfurase	Amino acid biosynthesis	Glutamate family / Nitrogen assimilation
slr0888	slr0888	slr0888	1.90014e-06	0.0489068	0	hypothetical protein	Hypothetical	0
slr1152	slr1152	slr1152	8.45916e-05	0.0405855	0	hypothetical protein	Hypothetical	0
NT01SS0618	3_slr1770		0.00459422	0.0334765	#N/A	#N/A	#N/A	#N/A

## Sheet: Hoja2
repressed SARS12 low phosphate media
Probe name	Systematic probe name	Systematic gene ID	P.Value	Average ratio SARS12 control/WT arsenate	Gene name	Cyanobase description	Cyanobase functional category	Cyanobase specific category
NT01SS3926	sll0450	sll0450	0.00238288	0.122637	norB	cytochrome b subunit of nitric oxide reductase	Amino acid biosynthesis	Glutamate family / Nitrogen assimilation
slr0945	slr0945	slr0945	0.00410343	0.220742	arsH	arsenical resistance protein ArsH homolog	Other categories	Drug and analog sensitivity
