# Supplementary material for: Genomic Responses to Arsenic in the Cyanobacterium Synechocystis sp. PCC 6803
Source: PLoS One. 2014 May 5;9(5):e96826. doi: 10.1371/journal.pone.0096826 (PMC4010505; doi:10.1371/journal.pone.0096826)
Supplement: Table S4 — Gene list enriched in SARS12 vs WT treated with 50 mM arsenate. (XLSX) [file pone.0096826.s005.xlsx]

## Sheet: Hoja1
Table S4. Gene list enriched in SARS12 vs WT treated with 50 mM arsenate.
Functional Categories
Induced SARS12 Arsenate
Gene List Name	SIZE	NES	NOM p-val	FDR q-val
O8-TRANSPOSON-RELATED FUNCTIONS	71	2.13621	0	0.000515503
H7-PHOTOSYSTEM II	28	2.03456	0	0.00154729
H8-PHYCOBILISOME	18	1.94958	0.00064697	0.00349029
B9-RIBOFLAVIN	5	1.73897	0.00294613	0.0361601
TRANSPORT AND BINDING PROTEINS	196	1.38754	0.00803592	0.297406
O1-ADAPTATIONS AND ATYPICAL CONDITIONS	12	1.73207	0.00893807	0.0307776
OTHER CATEGORIES	268	1.25207	0.0356125	0.409273
Repressed SARS12 Arsenate
Gene List Name	SIZE	NES	NOM p-val	FDR q-val
TRANSLATION	168	-2.11366	0	0.000870473
M5-RIBOSOMAL PROTEINS: SYNTHESIS AND MODIFICATION	63	-2.0051	0	0.00260321
M1-AMINOACYL TRNA SYNTHETASES AND TRNA MODIFICATION	43	-1.97456	0	0.00246482
H2-CO2 FIXATION	15	-1.8718	0.00131628	0.0086949
D5-PROTEIN AND PEPTIDE SECRETION	15	-1.8665	0.00243309	0.00745618
H5-NADH DEHYDROGENASE	22	-1.80475	0.00294877	0.0140323
AMINO ACID BIOSYNTHESIS	97	-1.50265	0.00794367	0.157002
CELLULAR PROCESSES	77	-1.50323	0.0135477	0.171909
M2-DEGRADATION OF PROTEINS, PEPTIDES, AND GLYCOPEPTIDES	26	-1.56671	0.0230854	0.129964
A3-BRANCHED CHAIN FAMILY	13	-1.59197	0.0289964	0.118793
GO Annotation
Induced SARS12 Arsenate
Gene List Name	SIZE	NES	NOM p-val	FDR q-val
INORGANIC PHOSPHATE TRANSMEMBRANE TRANSPORTER ACTIVITY (GO:0005315)	9	2.0457	0	0.00735823
PHOSPHATE TRANSPORT (GO:0006817)	9	2.04458	0.000212224	0.00372315
TRANSPORTER ACTIVITY (GO:0005215)	88	1.77322	0.000450349	0.0962984
PHOSPHATE TRANSMEMBRANE TRANSPORTER ACTIVITY (GO:0015114)	7	1.86807	0.00105977	0.0350692
PHOTOSYNTHESIS, LIGHT REACTION (GO0019684)"	11	1.75137	0.00799136	0.0837993
SIGMA FACTOR ACTIVITY (GO:0016987)	9	1.74077	0.00948276	0.0816436
PHYCOBILISOME (GO:0030089)	15	1.76591	0.00999565	0.0844853
TRANSCRIPTION INITIATION (GO:0006352)	9	1.73168	0.0101293	0.0791613
TRANSPORT (GO:0006810)	128	1.44917	0.0128565	0.372407
CALCIUM ION BINDING (GO:0005509)	12	1.68466	0.0157515	0.115314
CELL ADHESION (GO:0007155)	5	1.62292	0.0193399	0.1855
'DE NOVO' IMP BIOSYNTHETIC PROCESS (GO:0006189)	8	1.57432	0.0359681	0.232246
ELECTRON TRANSPORTER, TRANSFERRING ELECTRONS WITHIN THE CYCLIC ELECTRON TRANSPORT PATHWAY OF PHOTOSYNTHESIS ACTIVITY (GO0045156)"	7	1.57742	0.0385336	0.24718
LIGHT-HARVESTING COMPLEX (GO:0030076)	6	1.56865	0.0390692	0.223929
TRANSPOSITION, DNA-MEDIATED (GO0006313)"	27	1.5116	0.0403208	0.296518
SULFATE TRANSPORT (GO:0008272)	5	1.53154	0.0407557	0.276087
Repressed SARS12 Arsenate
Gene List Name	SIZE	NES	NOM p-val	FDR q-val
TRANSLATION (GO:0006412)	94	-2.13847	0	0.00074687
STRUCTURAL CONSTITUENT OF RIBOSOME (GO:0003735)	61	-1.88786	0	0.00858807
CYTOPLASM (GO:0005737)	89	-1.81069	0	0.0217653
RIBOSOME (GO:0005840)	60	-1.91805	0.000179051	0.00770695
AMINOACYL-TRNA LIGASE ACTIVITY (GO:0004812)	20	-1.99026	0.000187021	0.00275731
METAL ION BINDING (GO:0046872)	35	-1.89994	0.000372093	0.00830002
TRNA AMINOACYLATION FOR PROTEIN TRANSLATION (GO:0006418)	20	-1.99584	0.000374322	0.00381542
METAL ION TRANSMEMBRANE TRANSPORTER ACTIVITY (GO:0046873)	6	-1.72858	0.00209484	0.0599451
CHLOROPHYLL BIOSYNTHETIC PROCESS (GO:0015995)	15	-1.83335	0.00281532	0.0172277
HYDROLASE ACTIVITY, ACTING ON CARBON-NITROGEN (BUT NOT PEPTIDE) BONDS, IN LINEAR AMIDINES (GO0016813)"	5	-1.68372	0.00610804	0.0765916
P-P-BOND-HYDROLYSIS-DRIVEN PROTEIN TRANSMEMBRANE TRANSPORTER ACTIVITY (GO:0015450)	8	-1.71064	0.00755858	0.0669901
INTRACELLULAR (GO:0005622)	140	-1.45926	0.00793371	0.259114
METABOLIC PROCESS (GO:0008152)	278	-1.37004	0.00852806	0.401956
NADH DEHYDROGENASE (UBIQUINONE) ACTIVITY (GO:0008137)	20	-1.68579	0.00979284	0.0817431
NUCLEOTIDE BINDING (GO:0000166)	115	-1.46055	0.0104814	0.266564
METAL ION TRANSPORT (GO:0030001)	7	-1.66059	0.0110075	0.0904221
3'-5' EXONUCLEASE ACTIVITY (GO:0008408)	5	-1.61904	0.0125786	0.120237
PROTEIN SECRETION (GO:0009306)	13	-1.64824	0.0158427	0.0952311
RNA METHYLTRANSFERASE ACTIVITY (GO:0008173)	5	-1.56949	0.0189112	0.170184
TRNA PROCESSING (GO:0008033)	13	-1.58191	0.0255447	0.161423
RNA BINDING (GO:0003723)	47	-1.51045	0.0259456	0.251327
PROTEIN BINDING (GO:0005515)	27	-1.53577	0.0276182	0.21566
INTRACELLULAR PROTEIN TRANSPORT (GO:0006886)	5	-1.47557	0.0464361	0.283065
SMALL RIBOSOMAL SUBUNIT (GO:0015935)	8	-1.50247	0.0480553	0.254147
Hand Curated gene lists
Induced SARS12 Arsenate
Gene List Name	SIZE	NES	NOM p-val	FDR q-val
INDUCED_4_H2O2	76	2.9035	0	0
HIK33_REGULON_BROAD	74	2.68879	0	0
HIK33_DEPENDENT_H2O2	22	2.67586	0	0
HIHARAY&IKEUCHI_GROUP_III_DCMU&DBMIB	45	2.48716	0	0
SORBITOL_INDUCED_4_WT	52	2.45346	0	0
SALT_INDUCED	36	2.42911	0	0
SALT_INDUCED_WT	51	2.40132	0	0
INDUCED_GSE3703_H2O2_CHAUVAT	291	2.39406	0	0
SORBITOL_HIK33_DEPENDENT	11	2.36483	0	0
SORBITOL_RRE31_DEPENDENT	11	2.35461	0	0
GENES WHOSE INDUCTION BYSALTSTRESS WAS REDUCED IN RRE31 CELLS (GROUP 1)	11	2.28262	0	0
HL_INDUCED_MARUMATSU	57	2.21949	0	0
P_STARVATION_INDUCED_7	12	2.21141	0	0
SINGH_H2O2_INDUCED_	341	2.19632	0	0
INDUCED_SINGH_H2O2	341	2.19322	0	0
HIHARAY&IKEUCHI_GROUP_II_DCMU<DBMIB	42	2.07671	0	8.11581e-05
INDUCED_KEGG_HIHARA_DBMIB300	417	1.94166	0	0.000604277
SALT_HIK33_DEPENDENT	5	1.9239	0	0.000819899
LI_ET_AL_2004_H2O2	143	1.88397	0	0.00126764
INDUCED__WT_DFB_IRON_DEPRIVATION	93	1.80374	0	0.00305287
STATIONARY_SINGH_REPRESSED_	241	1.80147	0	0.00301202
REPRESSED_STATIONARY_SINGH	241	1.80135	0	0.0028964
INDUCED_KEGG_HIHARA_DCMU20	466	1.70101	0	0.00728265
REPRESSED_GSE1695_INORGANIC CARBON LIMITATION_1H	276	1.61576	0	0.0126713
SALT_HIK34_DEPENDENT	28	1.92347	0.000191681	0.000778905
REPRESSED_GSE4613_UV_36H	96	1.73124	0.000365698	0.00590161
INDUCED_6_WT44VS34	27	1.9818	0.000386175	0.00035402
HIK34_REGULON_BROAD	38	1.84939	0.00115897	0.00188574
INDUCED_SULFUR_DEPRIVATION	90	1.67452	0.00128653	0.0090499
GENES WHOSE INDUCTION BYSALTSTRESS WAS REDUCED IN ?RRE17 CELLS (GROUP 3)	5	1.77327	0.00220441	0.00386281
REPRESSED_GSE4613_UV_3H	87	1.64398	0.00278914	0.0108391
RRE1_REGULON_BROAD	32	1.73087	0.00528801	0.00571578
HL_1H_INDUCED	441	1.29753	0.00937082	0.102081
INDUCED_SINGH_LINVSSAT	260	1.35408	0.0100053	0.0769222
OE_HIK34_INDUCED_3	8	1.71624	0.0104146	0.00648629
INDUCED_SINGH_TEMP	368	1.29942	0.0127762	0.102982
LIMMA_H2O2_CHAUVAT	227	1.35595	0.0129524	0.0777598
GENES WHOSE INDUCTION BYSALTSTRESS WAS REDUCED IN ?RRE1 CELLS (GROUP 2)	25	1.65876	0.0143217	0.0101344
SORBITOL_RRE1_DEPENDENT	23	1.61729	0.0190694	0.0128549
GENES WHOSE INDUCTION BYSALTSTRESS WAS UNAFFECTED IN ?RRE31, ?RRE1, ?RRE17, AND ?RRE3 CELLS (GROUP 5)	14	1.65314	0.0201447	0.0102814
DELTAHIK34_REPRESSED_3	11	1.62251	0.0216535	0.012628
INDUCED_KEGG_HIHARA_HL_15MIN	237	1.32053	0.0226509	0.0935112
PERR_REGULON	12	1.60591	0.0272458	0.0134414
SORBITOL_HIK34_DEPENDENT	19	1.56899	0.0324199	0.0181032
REPRESSED_WT_DFB_IRON_DEPRIVATION	124	1.35966	0.0327988	0.0777582
INDUCED_GSE1695_INORGANIC CARBON LIMITATION_200MIN	296	1.25651	0.0370759	0.1273
INDUCED_2_SLL0822(ABRB)	42	1.40715	0.0547893	0.0576569
REPRESSED IN_REVERTANT_VSPSBOU	94	1.29126	0.0793769	0.104062
DELTAHIK34_INDUCED_3	12	1.4236	0.0913026	0.0527436
INDUCED_2 CD_360MIN	204	1.17922	0.123322	0.198586
OE_HIK34_REPRESSED_3	12	1.31925	0.147311	0.0922312
RRF2_DOWN	8	1.246	0.21658	0.133435
NTCA_REGULON	23	1.12264	0.297266	0.273392
RRF2_UP	31	1.07782	0.342085	0.346833
INDUCED_KOBAYASHI_OXIDATIVE STRESS _SLR1738	56	0.982125	0.475954	0.55699
Repressed SARS12 Arsenate
Gene List Name	SIZE	NES	NOM p-val	FDR q-val
REPRESSED_GSE3703_H2O2_CHAUVAT	289	-2.42331	0	0
REPRESSED_KEGG_HIHARA_DBMIB300	438	-2.34768	0	0
REPRESSED_V	486	-2.15861	0	6.80556e-05
INDUCED_GSE1695_INORGANIC CARBON LIMITATION_1H	268	-2.09077	0	0.000255767
REPRESSED_SINGH_H2O2	324	-2.06377	0	0.000414805
SINGH_H2O2_REPRESSED_	324	-2.05648	0	0.000361394
INDUCED_STATIONARY_SINGH	380	-1.99888	0	0.000570345
STATIONARY_SINGH_INDUCED_	380	-1.99323	0	0.000554843
INDUCED_KEGG_HIHARA_HL_15H	177	-1.75918	0	0.00958641
REPRESSED_KEGG_HIHARA_DBMIB20	425	-1.74728	0	0.00998719
INDUCED_2 CD_90MIN	198	-1.71485	0	0.0129649
INDUCED_GSE1695_INORGANIC CARBON LIMITATION_3H	379	-1.67891	0	0.0172941
HL_15MIN_REPRESSED	458	-1.50092	0	0.0569266
REPRESSED_2_4H_NITROGEN_STARVATION	214	-1.56863	0.000232937	0.0399188
FE_S_CLUSTER_BIO	12	-1.9723	0.00061287	0.000663141
INDUCED_2 CD_180MIN	222	-1.46943	0.00182523	0.0643112
REPRESSED_KEGG_HIHARA_HL_15MIN	157	-1.56839	0.00201297	0.0375103
REPRESSED_KEGG_HIHARA_DCMU300	191	-1.42268	0.00554785	0.0798882
INDUCED_2 CD_300MIN	216	-1.35953	0.0117865	0.106257
INDUCED_SUZUKI_COLD_STRESS_WT	136	-1.38026	0.0213916	0.100846
REPRESSED_KOBAYASHI_OXIDATIVE STRESS _SLR1738	39	-1.52349	0.0234342	0.0510822
PERR_INDUCED	8	-1.62842	0.0234469	0.0255786
REPRESSED_SULFUR_DEPRIVATION	147	-1.34901	0.0275476	0.109443
INDUCED_SINGH_LOWFE_3	238	-1.26988	0.0316574	0.150859
INDUCED_KEGG_HIHARA_HL_6H	96	-1.37471	0.0344753	0.100214
REPRESSED_2_CD_180MIN	282	-1.25586	0.0350959	0.159075
REPRESSED_SINGH_LINVSSAT	374	-1.21596	0.0366541	0.185921
REPRESSED_KEGG_KOBAYASHI_OXIDATIVE STRESS -SLR1738	39	-1.45901	0.0402614	0.0657268
