# Supplementary material for: Genomic Responses to Arsenic in the Cyanobacterium Synechocystis sp. PCC 6803
Source: PLoS One. 2014 May 5;9(5):e96826. doi: 10.1371/journal.pone.0096826 (PMC4010505; doi:10.1371/journal.pone.0096826)
Supplement: Table S5 — Genes differentially regulated in untreated cells of SARSR when compared to WT. (XLSX) [file pone.0096826.s006.xlsx]

## Sheet: Hoja1
Table S5. Genes differentially regulated in untreated cells of SARSR when compared to WT,
Probe name	Systematic probe name	Systematic gene ID	P.Value	Average ratio SARSR control/WT control	Gene name	Cyanobase description	Cyanobase functional category	Cyanobase specific category
slr0944	slr0944	slr0944	1.93024e-19	987.463	arsB	multidrug-efflux transporter	Transport and binding proteins	N/A
slr0947	slr0947	slr0947	3.5009e-05	10.6688	rpaB, ycf27, rre26	response regulator for energy transfer from phycobilisomes to photosystems	Regulatory functions	N/A
slr0946	slr0946	slr0946	9.418e-18	283.415	arsC	arsenate reductase	Other categories	Drug and analog sensitivity
slr0945	slr0945	slr0945	2.20054e-15	339.234	arsH	arsenical resistance protein ArsH homolog	Other categories	Drug and analog sensitivity
sll0914	sll0914	sll0914	0.000149069	5.50997	0	unknown protein	Unknown	N/A
NT01SS1607	5_sll1958	N/A	0.000125081	19.8555	N/A	N/A	N/A	N/A
NT01SS1605	3_sll1958	N/A	0.00107263	0.24056	N/A	N/A	N/A	N/A
