# Supplementary material for: Genomic Responses to Arsenic in the Cyanobacterium Synechocystis sp. PCC 6803
Source: PLoS One. 2014 May 5;9(5):e96826. doi: 10.1371/journal.pone.0096826 (PMC4010505; doi:10.1371/journal.pone.0096826)
Supplement: Table S7 — Hand curated gene list used in the GSEA analysis. (XLSX) [file pone.0096826.s008.xlsx]

## Sheet: geneset_new_v2
Table S7. Hand curated gene list used in the GSEA analysis.
Name	induced>2 Cd_90min	repressed>2_Cd_90min	induced>2 Cd_180min	repressed>2_Cd_180min	induced>2 Cd_300min	repressed>2_Cd_300min	induced>2 Cd_360min	repressed>2_Cd_360min	HiharaY&IKeuchi_Group_1I_DCMU>DBMIB	HiharaY&IKeuchi_Group_II_DCMU<DBMIB	HiharaY&IKeuchi_Group_III_DCMU&DBMIB	HiharaY&IKeuchi_Group IV_repressed_DCMU_DBMIB	Limma_Cd_Chauvat	Limma_H2O2_chauvat	Li_et_al_2004_H2O2	Genes whose induction bysaltstress was reduced in Rre31 cells (Group 1)	Salt_induced_WT	Genes whose induction bysaltstress was reduced in ?Rre1 cells (Group 2)	Genes whose induction bysaltstress was reduced in ?Rre17 cells (Group 3)	Genes whose induction bysaltstress was unaffected in ?Rre31, ?Rre1, ?Rre17, and ?Rre3 cells (Group 5)	induced>2_4h_nitrogen_starvation	deltaHik34_induced>3	deltaHik34_repressed>3	OE_Hik34_induced>3	OE_Hik34_repressed>3	induced>6_WT44vs34	induced>4_H2O2	hik33_dependent_H2O2	perR_dependent_H2O2	deltaHik33__induced	PerR_induced	Hik41_induced	sorbitol_induced>4_WT	sorbitol_hik33_dependent	sorbitol_hik34_dependent	sorbitol_Rre31_dependent	sorbitol_Rre1_dependent	salt_Hik34_dependent	salt_Hik33_dependent	salt_Hik16_hik41_dependent	salt_induced	P_starvation_induced>7	P<01_H2O2	PerR_regulon	repressed in_revertant_vsPsbOU	induced in_revertant_vsPsbOU	PedR_regulon	Rrf2_down	Rrf2_up
Source	2_fold_chauvat	2_fold_chauvat	2_fold_chauvat	2_fold_chauvat	2_fold_chauvat	2_fold_chauvat	2_fold_chauvat	2_fold_chauvat	HiharaY&IKeuchi_2003	HiharaY&IKeuchi_2004	HiharaY&IKeuchi_2005	HiharaY&IKeuchi_2006	Chauvat	Chauvat	Li_et_al_2004_H2O2	Shoumskaya_et_al	Shoumskaya_et_al	Shoumskaya_et_al	Shoumskaya_et_al	Shoumskaya_et_al	Osanai_et_al	Suzuki_et_al_2005	Suzuki_et_al_2005	Suzuki_et_al_2005	Suzuki_et_al_2005	Suzuki_et_al_2005	Kanesaki_et_al_2007	Kanesaki_et_al_2007	Kanesaki_et_al_2007	Kanesaki_et_al_2007	Kanesaki_et_al_2007	Kanesaki_et_al_2007	Paithoonrangsarid_et_al_2004	Paithoonrangsarid_et_al_2004	Paithoonrangsarid_et_al_2004	Paithoonrangsarid_et_al_2004	Paithoonrangsarid_et_al_2004	Marin_et_al2003	Marin_et_al2003	Marin_et_al2003	Marin_et_al2003	Suzuki_et_al_2004	Li_et_al_2004	Li_et_al_2004	Summerfield_et_al_2007	Summerfield_et_al_2007	Nakamura_et_al_2006	Midorikawa_et_al_2009	Midorikawa_et_al_2009
	slr0945	slr1098	slr0945	slr0194	slr0945	sll0781	slr0945	sll1342	sll1647	sll0170	sll0020	sll0017	sll0822	slr0146	slr1254	slr1544	slr1544	sll0528	sll0939	sll1862	sll0783	sll0430	slr1704	sll1695	sll0430	slr1641	slr1544	slr1544	sll1621	sll1471	sll1621	slr1920	sll1483	sll1483	sll1514	sll1483	sll1514	slr0959	ssr2595	sll0939	slr0959	sll0679	slr0947	slr1738	sll0427	slr0875	slr1291	slr1834	sll0846
	slr0946	sll1762	sll1514	slr0695	slr0946	sll1746	sll0330	sll1882	sll1677	sll0306	sll0141	sll0026	sll1801	ssr2194	sll1689	slr1687	slr1687	sll1514	slr1704	sll1863	slr0288	slr1634	sll0788	sll1696	sll1514	sll1514	ssr2016	ssr2016	slr0589	slr1535	slr0589	sll1695	sll0330	sll0330	sll0846	sll0330	sll0528c	sll0528	slr1544	sll0938	sll0528	sll0680	sll1621	sll1621	sll1515	sll0253	ssl0564	slr1835	sll0939
	sll1514	sll0771	slr0946	ssr0332	sll1514	slr0194	slr0946	sll1363	sll1864	sll0416	sll0297	sll0421	slr1124	slr1489	slr0839	ssr2595	ssr259	slr0959	slr0967	sll1566	sll1017	slr1808	sll0789	sll1694	slr1963	slr2075	ssr2595	ssr2595	slr1738	sll1694	ssl2982	slr1753	slr1544	slr1544	slr1963	slr1544	sll0846	slr0093	ssl2542	slr0967	slr0093	sll0681	sll0247	sll1620	slr1204	sll0564	sll0296	slr2067	sll1688
	slr0944	ssr2611	slr0944	slr2135	sll0856	slr1719	sll0939	sll0222	slr0358	sll0430	sll0749	sll1077	ssl3437	ssr2786	sll1742	ssl2542	ssl2542	sll0306	ssr2194	sll1085	ssl0452	slr2075	sll0856	sll1774	sll0170	sll0416	ssl2542	ssl2542	sll1620	sll1695	slr0376	sll0381	ssl2542	ssl2542	slr1641	ssl2542	slr1963	slr1916	sll2012		slr1916	sll0682	sll0514	slr1739	slr1732	slr1281	sll0807	sll1577	slr1704
	slr1674	slr1884	slr1674	slr1579	ssl1911	slr1330	sll1515	slr2034	slr0373	sll0528	sll0843	sll1091	sll1804	slr1295	sll1329	sll1722	sll1722	slr1641	sll0938	slr0895	slr1770	sll1579	sll0790	sll1862	sll0846	slr0093	ssl0453	ssl0453	sll1550		sll0381		ssr2595	ssr2595	slr0959	ssr2595	slr1641	sll1167	ssl1633		sll1167	sll0683	sll0330	ssl2667	slr1751	slr1880	slr0749	slr0012	slr1899
	slr0581	sll1841	sll0330	slr1964	sll0857	sll1244	sll1514	sll1713	slr0376	sll0549	sll0891	sll1185	sll0359	sll0572	ssl0452	sll1621	sll1621	slr1603		sll1652	ssl0453	slr2076	sll1336	sll0788	slr2076	sll0430	slr1687	slr1687	slr0587		slr1738		ssr2016	ssr2016	slr1516	ssr2016	slr0959	slr1516			slr1516	sll0684	sll1514	sll0621	sll0283	slr1798	slr1957	sll1578	sll0982
	slr0582	ssl0020	slr1291	sll1721	sll0330	sll1876	sll0856	slr1046	slr0772	sll0786	sll0939	sll1212	slr1096	sll1515	slr1641	ssr2016	ssr201	slr0093		sll1594	sll0536	sll1453	sll1070	sll0359	slr2075	slr1674	ssl0452	ssl0452			sll1688		ssl1633	ssl1633	sll0430	ssl1633	sll0306	slr1687			slr1687	sll0654	slr1687	slr0513	slr1963	slr0765	slr0750	slr0447	slr1674
	sll0169	ssr3304	slr1641	sll1119	slr0944	sll0834	ssl1911	slr1542	slr0888	sll0788	sll0992	sll1305	slr1097	slr0513	slr0156	ssl1633	ssl1633	sll0846		slr1738	sll0788	sll1324	slr1198	sll1201	slr0959	slr0095	slr1291	slr1291			slr1737		ssl3446	ssl3446	sll1884	ssl3446	slr1516	slr0960			slr0960	sll0656	sll1483	sll0247	sll1426	slr0788	slr0772	sll1580	slr0967
	sll0430	ssl2781	slr0581	ssl1784	sll0858	sll1522	sll0857	sll1830	slr1634	sll0789	sll1086	sll1323	ssr3383	slr0145	slr1846	sll1483	sll1483	ssl3044		ssr2153	sll1330	ssl3044	ssr1375		slr1516	sll0306	sll1483	sll1483					slr0381	slr0381	slr1603	slr0381	sll0430	slr1917			slr1917	slr1247	sll1558	sll1135	sll0262	slr1724			sll1695
	slr1675	sll2002	sll0169	sll1187	slr1484	slr2034	slr1484	slr1330	slr1908	sll0790	sll1201	sll1324	sll1805	slr1756	slr2015	sll2012	sll2012	slr1915		slr1932	slr0376	slr0927	ssl2245		slr0958	slr1963	ssl1633	ssl1633					sll2012	sll2012	slr1915	sll2012	sll1884	sll1541			sll1541	slr1248	sll2013	sll1483	slr0915	sll1186			sll0528
	slr1739	sll1835	ssl1911	slr0782	sll1862	slr1051	slr0944	slr1098	ssl1911	sll0846	sll1268	sll1325	slr0394	ssr2439	ssr1789	sll1797	sll1797	slr1516		sll1620	sll0185	sll1867	slr1261		slr1674	sll0170	sll0330	sll0330					sll1541	sll1541	ssl2971	sll1541	slr1603	sll0170			sll0170	slr1249	sll1655	slr1894	sll1891	slr1289			sll1558
	slr0796	sll0834	slr0582	sll1099	sll0939	slr1665	slr0231	slr0670		sll1159	sll1432	sll1326	ssl1004	sll1453	slr1181		sll0528	sll0170		sll1653	sll1270	sll1514			sll0416	sll0528	slr0611	slr0611					sll1514		slr1285		slr1915	slr1882			slr1882	slr1250	sll2012	slr1204	slr0750	slr1506			ssl2501
	sll0314	sll1184	ssl0452	sll1744	sll1515	sll0662	slr1738	slr2072		sll1167	sll1483	sll1471	slr1808	sll0253	slr1414		sll1514	sll1884		slr1894	sll0944					slr1285	ssl2162	ssl2162					sll0846		slr1413		ssl2971	sll0306			sll0306		sll1184		slr0967	sll1321			sll0314
	sll0525	sll1457	sll0939	slr0751	sll1863	ssr0332	sll1864	sll1595		sll1450	sll1515	sll1526	sll1546	sll0939	slr1739		slr0959	slr1963		slr1501	slr1681					ssl2971	ssl3446	ssl3446					slr1963		sll0170		slr1285	slr0095			slr0095		slr0381		slr0773	sll1693			slr0975
	sll0939	ssl3445	sll0857	slr1975	slr0581	sll0017	sll0247	slr1579		sll1451	sll1774	sll1530	slr1165	sll0262	sll0184		sll0306	ssr3188			slr1200					sll0939	slr0228	slr0228					slr1641		sll0005		slr1413	slr1675			slr1675		sll1733		sll0470	sll2013			slr1949
	ssl1004	ssl3436	sll0792	slr2049	slr0582	slr1564	slr0374	sll1455		sll1452	sll1867	sll1531	slr1855	slr1667	sll1615		slr1641	slr1686			slr1594					sll0846	slr0270	slr0270					slr0959		slr2076		sll0170	ssl3044			ssl3044		slr0772		sll0306	sll1109			sll1446
	slr1641	sll1810	slr1675	slr0869	slr1019	slr2032	sll1862	sll0781		sll1453	sll2012	sll1550	slr0551	slr0756	sll0789		slr1603	slr0852			ssl2501					sll1621	sll0157	sll0157					slr1516		slr0093		sll0005	slr1915			slr1915		slr0270		sll0939	sll1338			sll1426
	slr0076	sml0004	slr1413	sll0047	sll1864	slr0019	slr1991	sll1818		sll1514	slr0164	sll1577	slr1763	sll1454	sll2014		slr0093	sll1167			sll1450					ssl3044	sll1541	sll1541					sll0430		slr2075		slr2076	slr1674			slr1674		slr0335		sll0198	sll1685			slr1739
	slr1770	sll0145	sll0314	sll1824	slr1674	ssr1736	sll0361	slr0213		sll1620	slr0211	sll1579	slr1853	slr1668	sll0750		sll0846	slr0095			sll0789					slr0967	sll0992	sll0992					sll1884		sll0416		slr1119	slr1285			slr1285		sll1620		slr1641	sll0051			slr0923
	slr0074	ssr1604	sll0528	slr1564	ssr1038	sll1824	slr0967	slr0452		sll1621	slr0374	sll1580	sll0427	slr0888	slr1516		ssl3044	slr1916			sll1271					slr2076	slr0518	slr0518					slr1603				slr0093	ssr3188			ssr3188		sll1666		sll1468	ssr0536			slr0058
	slr0075	sll1809	sll0218	sll0546	slr1291	ssl1426	slr1019	slr1177		slr0074	slr0397	sll1799	slr0749	ssr2062	slr1456		slr1915	ssl2971			slr1119					slr1915	slr1747	slr1747					slr1915				slr2075	slr1517			slr1517		slr0513		ssr2153	slr0749			sll1507
	slr1751	slr2053	sll1884	slr1541	slr0967	smr0009	slr1674	sll1187		slr0075	slr0451	sll1800	sll1157	sll1291	sll1544		slr1516	slr0853			slr0270					slr0589	sll0086	sll0086					ssl2971				slr0852	sll1757			sll1757		slr2075		slr0581	sll1091			slr1179
	sll1401	slr2023	slr0796	slr0681	sll0218	slr0765	sll1884	sgl0002		slr0076	slr0551	sll1801	sll0783	slr1200	slr0008		sll0170	slr1192			sll1291					slr1686	sll0430						slr1285				sll0416	sll1514			sll1514		slr1215		slr0992	slr0083			slr1722
	slr0852	sll1712	slr0551	sll0736	ssr1562	sll1260	slr0582	sll0283		slr0093	slr0581	sll1802	slr2094	sll0783	sll1154		sll1884	sll0416			sll0784					ssl1633	slr1285						slr1413				ssr3188	sll1107			sll1107		slr0050		sll0170	slr1693			slr0689
	sll1062	slr1622	sll0430	smr0005	sll0314	sll1713	sll0858	slr1470		slr0095	slr0599	sll1804	sll1536	ssl2162	sll0249		slr1963	sll1107			sll0785					slr1597	slr0967						sll0170					slr1918			slr1918		slr0750		sll2012	slr0146			slr0841
	slr0732	sll0222	sll0525	sll1450	slr1738	slr0871	ssr2009	slr0680		slr0272	slr0600	slr0468	slr1934	sll1491	sml0003		ssr318				ssl1918					sll1433	sll0939						sll0005					sll1884			sll1884		sll0185		slr0582	sll0254			slr1516
	slr0060	ssl1426	slr0967	sll1244	sll1884	slr0420	sll0525	sll1456		slr0898	slr0839	slr0676	ssl3445	slr0150	slr1214		slr1686				sll0764					slr1204	sll1621						slr2076					sll1106			sll1106		slr2067		ssr1038	slr0559			sll0306
	slr0967	ssl2874	sll0856	slr0151	slr1739	slr0171	slr1751	slr0753		slr1285	slr0942	slr0750	sll1807	slr0151	sll0086		slr0852				slr0054						slr0589						slr0093					slr1641			slr1641		slr1544		slr1507	slr1260			slr1259
	sll1884	sll2014	slr0231	sll0257	slr0374	slr1601	sll1159	sll1926		slr1291	slr0967	slr0909	sll1058	slr1820	slr0513		sll1167				sll0335						slr1738						slr2075								ssr2595		slr0749		sll0735	sll1611			slr1676
	sll0792	slr0213	ssl1004	slr1074	ssr1114	sll1665	slr1902	sll1418		slr1413	slr1113	slr1056	slr1051	slr0148	slr1235		slr0095				sll1119						sll1620						sll0416								slr1544		slr0447		slr1915	slr0864			sll0822
	sll0416	sll1595	slr0732	sll2006	sll0169	slr1511	slr0581	sll1308		slr1544	slr1114	slr1064	sll0518	sll1621	slr1204		slr1916				sll1453						sll1550						sll0939								ssl2542		slr0967		ssr1853	sll1526			slr1603
	slr1291	slr0171	slr0852	sll1260	slr0551	sll1338	slr1641	sll1528		slr1603	slr1127	slr1161	slr0491	slr1634	sll0041		ssl2971				slr1201						slr0587						slr0967								sll2012		slr1235		slr2038	sll1214
	slr0112	slr1469	sll0858	slr0443	slr1991	slr1311	slr0852	sll1665		slr1641	slr1128	slr1162	ssl3436	sll1258	ssl3044		slr0853				slr0373						sll1515						sll1863								ssl1633		slr0888		sll1374	slr1870
	slr1611	slr0898	sll1515	slr2072	sll0792	sll0051	slr2095	sll0736		slr1674	slr1129	slr1329	sll0939	slr0676	sll0306		slr1192				slr0209						sll1514						sll1862								sll0939		sll0939		sll1423	sll1086
	sll1680	sll1803	slr1608	slr1052	sll0247	slr0483	ssr1562	sll1293		slr1675	slr1253	slr1396	sll1324	slr0901	slr1604		sll0416				slr1756						sll0528						sll0528								sll0938		sll1135		slr1752	slr1667
	slr1171	slr0288	slr1019	slr2052	sll1159	sll0145	ssl1004	slr1073		slr1738	slr1259	slr1618	sll0726	sll1878	ssl2542		sll1107				sll0790						sll1549						slr1204								slr0967		slr0889		sll1994	slr0912
	slr1752	ssr0390	slr0093	sll1814	slr0796	slr1046	sll1863	slr1209		slr1963	slr1260	slr1619	slr0506	slr1318	sll1159		sll0939				sll1476						ssl1911						slr0423										slr1603		sll1969	sll0522
	sll0528	slr1046	ssr2009	slr1681	sll1752	slr0452	slr0551	slr1622		slr2075	slr1262	slr1854	sll1785	slr1453	sll1851		slr1704				sll0108						sll0846						sll1722										slr0228		slr1119	sll0017
	sll0754	sll1443	slr0075	slr0901	slr1675	slr0151	sll0792	slr1884		slr2076	slr1604	slr1855	slr1884	sll1654	slr1740		slr0967				sll1080						ssl3044						sll0306										ssl2667		slr1674	sll1679
	slr0551	sll0017	slr0853	sll0751	slr1641	slr1622	ssr0759	slr0681		ssl2542	slr1687	slr1859	sll1390	slr0909	slr1484		ssr219				ssl1633						slr0093						slr0581										sll0416		sll1696	ssl3383
	ssr1114	sll0819	sll0687	ssr0330	slr0852	slr1934	sll1156	slr0586		ssl2971	slr1712	slr1860	slr0875	sll1599	sll1161		sll0938				sll0330						slr1674						ssr1853										sll1830		slr0506	slr0623
	slr0872	slr0765	sll0416	sll1304	slr1413	slr1098	slr0853	sll1212		ssr2595	slr1739		ssl0452	sll1281	slr0946		slr1204				sll0787						slr1641						slr1119										slr1634		slr1816	sll1072
	sll0888	slr0537	slr0112	slr1622	slr0112	slr0586	slr1291	sll1822			slr1751		sll0172	sll0067	slr0108		sll1862				sll0172						slr1603						slr0852										slr1738		sll0517	slr1513
	sll1679	sll0033	sll0549	sll1468	ssl1004	slr1649	sll0314	slr1934			slr1830		slr0251	slr0585	sll0923		sll1863				slr1289						sll0185						ssr3188										slr0320		sll0319	sll1191
	slr1082	slr1643	slr1751	sll1820	ssr0759	slr0434	slr1903	sll0733			ssl2501		slr0967	sll1549	slr1747		sll1566				sll1081						slr1318						slr0112										slr0108		slr1285	slr1150
	slr0975	slr1933	slr1739	sll0661	sll0525	slr1177	slr1675	slr0601			ssl3760		sll0577	sll1925	slr1291		sll1085				slr1612						sll0248						sll0294										slr1291		ssr1386	sll2014
	slr1236	ssr0330	sll1679	sll1443	ssl0452	sll1081	sll0169	ssl1426					sll1316	slr0423	ssl0453		slr0895				sll1049						sll0247						slr0895										sll0086		sll1721	slr1746
	slr0841	smr0006	slr1119	slr1655	slr0853	sll0047	sll0218	sll1531					slr0772	sll1451	slr1215		sll1652				slr1138						slr1686						ssl3177										sll0306		slr1098	slr0924
	slr1119	sll0258	sll1541	slr2023	slr0364	ssl2781	sll0986	slr1719					slr0250	slr1201	slr0228		sll1594				sll1452						sll0990						sll1085										slr1119		sll1837	ssl3177
	slr0077	sll0047	sll1159	slr0261	slr1751	slr0148	sll0898	slr2073					sll0169	ssl2250	sll1515		slr1738				slr0957						slr1295						slr1051										sll0248		slr1236	sll0782
	slr0924	sll1830	slr0076	sll1643	slr1259	sll1994	sll1112	sll0047					slr2136	slr1927	sll0248		ssr215				slr0884						ssr2333						sll0293										sll0430		slr0331	slr0588
	ssl0452	sll1802	sll1680	slr1860	slr1670	sll1099	sll1157	slr0888					slr2096	sll1771	sll0185		slr1932				slr1613						ssr0692						sll0470										sll1533		slr1675	sll0022
	slr0952	sll1643	slr1738	slr1469	ssr2009	slr0783	ssl3769	sll1070					ssr2317	slr0967	slr0967		sll1620				slr1367						slr1484																slr1484		sll0487	slr1489
	ssl1911	sml0001	sll0508	slr0213	sll0898	sll1814	sll0508	sll0173					slr1614	sll1017	sll1620		sll1653				slr1994						slr1963																slr0298		slr1603	sll1695
	sll1752	sll0053	sll1681	slr0586	slr0075	sll0736	slr0790	sll0145					sll1810	sll0736	sll2013		slr1894				sll1451						sll0170																slr0946		sll0788	ssl1255
	slr0059	slr1859	ssr1038	slr0670	sll0361	sll1058	sll1401	sll1213					slr0900	sll1452	sll0939		slr1501				slr1898						slr0008																slr2052		sll1514	slr1608
	sll1427	slr0737	slr0798	sll0263	slr0074	ssl3445	ssl0452	slr0483					sll0525	sll0533	slr1738						slr1380						slr1675																sll1578		slr2071	slr1271
	sll1191	sll1531	slr2009	sml0008	sll1469	sll0257	ssr1038	sll1820					slr1643	slr1258	sll1135						sll1222						sll0306																slr1855		slr1064	slr1136
	sll0995	sll1528	slr0060	slr1046	slr1171	slr1689	ssr3188	sll0772					sll1185	sll0208	sll2012						slr1136						slr1119																sll1985		slr0976	sll0209
	sll0687	slr1051	slr1171	ssr3304	sll0416	slr0519	slr2009	slr2053					ssr1562	sll0209	slr0381						sll1498						slr1413																sll0771		slr0482	slr0110
	slr2009	slr1459	sll0754	ssr3451	slr2095	sll1119	sll0528	slr2033					sll0897	sll0443	sll0330						slr1993						sll0249																sll1159		sll0789	sll1531
	slr1902	sll0899	sll0553	ssr1736	sll1401	slr0708	slr1547	slr0886					sll1578	slr0023	slr0270						sll1862						sll0688																sll1549		slr0209	sll1809
	sll0020	sll1546	ssl3580	slr0150	slr2009	sll1414	slr2096	sll0576					slr0952	slr0581	slr1544						sll0537						ssl0832																slr0144		sll0430	sll0815
	ssr1425	slr0709	ssr1562	sll1876	slr1260	slr1541	sll0754	slr1165					sll1580	slr1316	slr0298						slr0374						sll1158																slr1676		sll0381	slr1704
	slr1608	slr1835	slr0074	sll1270	sll0508	slr1074	sll1285	sll1875					slr0536	smr0001	slr1687						slr0096						slr0818																sll0830		slr0442	sll1558
	slr2092	sll0421	sll1752	sll1457	sll0553	sgl0002	slr1639	sll0263					slr1761	sll1938	sll0247						sll1689						slr0095																slr0147		ssl0453	slr0606
	slr0885	slr0909	slr0841	sll0767	slr1608	slr0343	sll0690	sll0689					sll0262	slr1293	sll1621						slr2002						ssl1533																sll0422		slr0345	sll0727
	slr0058	slr1839	ssr0759	slr1251	slr0790	sll0751	slr0179	sll1058					slr0750	slr1898	sll1483						sll0983						slr0513																sll0621		sll1219	slr0959
	slr1079	slr0519	sll1156	sll1454	sll0528	ssl1263	slr0364	sll0037					sll1802	sll1236	slr1267						slr0851						slr1851																sll0928		sll0314	sll1694
	sll1156	sll1336	slr0924	sll0051	slr0257	sll1293	slr0181	sll0051					sll1321	slr1259	slr1459						sll1483						sll2012																sll0549		sll0922	sll1247
	sll1541	slr2136	slr0059	sll1522	slr1498	slr1506	sll1160	sll1876					sll1835	sll1450	sll0998						slr1869						ssl2501																sll1534		slr0590	slr1855
	ssr1041	slr0554	slr1902	sll1994	slr1752	slr0909	slr0373	sll1468					slr0193	slr0898	slr1760						sll1899						slr1259																sll1515		slr1790	sll1350
	sll1112	slr2049	sll0888	slr1649	slr0885	ssr0390	slr0112	ssr0332					slr0947	sll0296	slr0081						ssl0707						slr0233																slr0220		sll0553	slr0857
	sll0205	slr1230	sll1864	sll1366	slr1902	sll0927	ssl3580	slr1890					slr1600	sll1091	sll1292						sll1039						sll1774																slr1274		slr1516	sll0374
	slr0544	slr0536	ssr1114	sll1305	sll0754	sll1077	slr0796	slr1506					slr1329	slr1202	sll1685						sll1296						slr0852																slr1986		slr1604
	slr0565	slr2135	slr2095	slr0783	sll0430	sll0565	slr1638	sll1802					slr1230	slr0147	slr1928						slr0447						sll0788																ssl0453		ssr1155
	slr1390	sll1316	slr1113	sll0565	slr0006	slr2136	slr1885	slr0351					slr0112	slr1926	sll1382						slr0292						slr1476																slr1740		slr1258
	slr1413	slr1942	slr1903	slr1934	slr0854	sll0026	ssr1114	slr0434					sll1307	sll0947	sll1353						slr1291																						sll0542		sll1185
	slr2095	slr1162	sll1062	sll0145	slr1127	sll0576	slr1127	sll1605					slr0790	sll1191	slr1055						slr1912																						slr0053		sll0020
	sll1462	slr0351	sll1462	sml0001	sll1160	sll2006	slr0093	slr0708					slr1541	sll0384	ssr3383						sll0377																						slr1535		slr0646
	slr1903	smr0005	slr1498	slr0680	sll1191	sll1366	sll1780	sll2006					slr1903	sll0611	slr1878						sll1895																						sll1009		sll1723
	sll0498	sll1213	sll1191	slr0676	slr1614	sll1305	slr0974	slr2136					slr0181	sll1101	slr1828						sll0549																						sll1783		ssl0563
	slr0257	sll1109	sll0898	slr2053	sll0539	ssr3304	slr1413	sml0004					sll1418	sll0923	slr0150						sll1566																						sll1091		sll1322
	slr1498	slr2001	slr1037	sll1336	sll0549	sll1342	slr1082	sll1414					sll1112	sll0135	slr2099						sll1221																						slr1490		slr1971
	sll1157	slr1975	slr0885	slr1933	sll1156	sll1308	sll0539	sll1809					slr1177	slr0553	sll1655						sll1898																						sll1770		sll0733
	slr0083	sll1473	slr1611	slr1098	sll0687	slr0244	sll1397	sll1099					slr0434	sll1214	sml0005						sll1223																						sll0257		slr0346
	sll0549	sll2005	slr1743	slr1689	slr1770	slr0886	slr1246	sll0565					sll1182	sll1633	ssr3184						slr1379																						slr0146		slr1692
	slr1287	slr0506	slr1079	slr1209	sll1541	sll1457	slr0618	sll0661					slr1598	sll1468	sll0199						sll1688																						sll1491		slr0145
	slr0853	sll0172	sll1687	slr0909	slr0076	sll1198	ssr2549	sll0726					ssr0759	ssl2009	slr1584						slr1593																						sll1874		slr1255
	sll0925	slr0443	slr1082	ssl0020	sll1157	slr0676	slr1739	sll0927					sll0145	slr1185	sll1787						sll1082																						slr1747		sll0149
	slr0093	sll1058	sll1906	slr0171	sll1681	sll1528	sll1469	sll1546					sll1526	ssl3093	slr1930						ssr1114																						sll1160		sll1939
	slr0790	slr1945	slr1752	sll1531	sll1112	sll1304	slr0251	slr0343					slr0899	slr0326	slr0331						slr1614																						slr0244		sll1620
	slr1128	sll1804	slr0952	sll1021	slr1236	sll0173	sll0800	slr0536					ssl2874	slr0301	ssl2598						slr1712																						slr1686		sll0834
	slr1613	slr1780	sll1157	sll1091	slr0952	sll1456	sll1191	sll1198					sll1327	sll1106	sll1672						sll0329																						sll0141		sll0041
	sll0924	slr0447	slr1676	ssl3445	sll0869	sll0772	slr1886	sll1305					sll1799	slr1262	sll1871						slr0585																						sll1214		slr0909
	slr0890	sll0026	ssl2971	slr0709	slr1903	sll1468	sll0549	slr0752					slr1945	sll1899	sll1818						sll1486																						slr1854
	sll1968	sll1456	slr0971	sll0017	slr0373	slr0150	sll1274	slr1942					sll0258	slr1350	slr0905						sll1226																						sll1245
	slr0971	slr1761	sll1392	sll1414	slr0251	slr1600	slr0326	slr0909					sll1281	slr1590	sll1057						sll1001																						slr0623
	sll0553	sll1308	slr0790	sll0262	slr1743	sll1363	slr0381	sll1994					sll1414	slr1623	sll0928						sll1294																						sll0157
	slr1612	sll0577	slr1236	slr0148	sll1182	slr1860	sll0687	ssr3304					sll1382	sll1655	slr0474						sll0261																						sll0764
	sll1268	slr0783	sll1160	slr0147	sll0020	slr1125	slr0217	sll0543					slr1674	slr1440	slr2094						slr2003																						sll1161
	slr0491	slr1165	slr2096	sll0018	sll1536	slr2073	slr0854	slr1311					slr1469	slr2115	ssr2831						slr0665																						slr1392
	sll1182	sll0726	sll1427	slr0886	slr0381	sll0726	slr1300	slr1541					slr0594	sll1895	ssl0563						slr1734																						sll1326
	slr0798	sll1605	slr1999	slr1302	ssr3188	slr0752	slr1974	slr1689					slr1942	slr0144	slr1643						sll1968																						slr1675
	slr0181	sll1338	slr0251	sll1363	slr1150	sll1973	slr0872	sll1821					slr0586	sll1773	ssl0020						sll1863																						sll1004
	slr1805	sll1805	slr1805	sll1317	slr0552	slr0272	slr0952	sll1101					sll1994	ssl0832	sll1005						sll0982																						sll1358
	slr0489	slr0220	slr0083	slr1311	slr1851	ssl0020	slr0779	sll1304					sll1530	sll0998	slr1855						sll1774																						sll1742
	sll1687	slr0899	ssr3188	slr1511	slr1082	sll0263	ssr0761	slr0342					sll1796	slr0750	sll1633						slr1814																						slr1456
	slr1127	slr1552	sll1182	sll0173	slr2096	sml0001	sll1411	sll1109					slr1167	sll1526	slr1929						sll0173																						sll1322
	sll0008	sll1249	slr1484	sll1070	sll1679	slr1763	ssl0242	slr1600					slr1579	sll1598	slr1198						sll1485																						slr1516
	sll1536	sll0263	slr0544	slr1835	slr0231	slr0536	slr1259	sll1973					ssl3093	slr1319	sll1579						slr0801																						slr0572
	ssr0759	sll1194	slr0489	sll1213	sll1397	slr1165	sll1382	sll1814					sll1605	sll1611	sll1580						sll0174																						slr0148
	sll1981	slr0676	slr1300	sll0726	slr0841	slr2057	sll1752	slr1649					sll0183	slr1704	slr0152						slr1830																						sll0543
	sll0749	slr1251	sll0897	sll1058	slr0093	slr1761	slr1236	slr1162					sll1681	slr0942	slr0623						slr1615																						slr2094
	ssr1768	slr2057	slr0872	sll1762	slr1100	slr1839	sll0897	ssr0390					sll0754	slr1550	slr1020						sll1268																						slr2051
	sll1365	sll1307	ssl0453	slr1201	sll0888	sll0661	slr0552	slr0193					slr1220	slr0813	sll0790						slr1137																						slr0387
	sll0986	slr1986	sll0986	sll0053	ssl3769	sml0008	slr0491	slr2032					sll1191	slr0899	sll1185						slr1611																						slr0452
	slr0184	sll1530	sll1285	slr0291	ssr2549	sll1206	sll0205	slr0041					slr1641	slr1485	sll1471						sll1272																						slr1894
	ssr2711	sll1807	sll1401	slr0536	slr1300	sll1546	ssr1041	sll0262					ssr1038	ssr2848	sll1626						sll0378																						slr1413
	slr1083	sll1366	ssr1768	ssl1426	slr0083	sll1021	slr1670	slr1051					sll1462	sll0741	slr1942						slr0380																						slr0582
	slr2096	smr0004	slr0878	slr0708	sll1462	sll1830	sll0553	slr1945					slr1564	ssr0349	slr1854						slr1610																						slr0008
	ssr2549	slr0906	sll0926	slr0444	slr1119	slr1097	slr1167	slr0871					sll1579	slr0835	sll1533						ssl1464																						slr2076
	slr0935	slr1513	ssr2549	sll0037	slr0872	slr1162	ssl0564	sll0751					sll1156	sll0426	slr1672						slr0976																						sll1583
	sll0194	sll0262	slr0364	slr0519	sll1285	slr1942	slr0074	sll0518					sll1783	slr0156	sll1245						slr0395																						sll1818
	sll0755	ssr1736	sll1482	slr1329	slr1894	sll1809	sll0416	ssl2874					sll2013	sll0223	sll1009						sll1314																						slr1452
	sll0982	sll1282	slr0250	sll1546	slr1611	sll0689	sll1536	sll1244					sll0189	slr1099	slr0888						slr1899																						slr0611
	slr1919	slr0394	sll1112	slr0193	slr0491	slr1329	slr0250	slr1097					slr1634	slr1865	sll0947						sll1292																						sll0947
	slr1376	slr0444	sll1365	slr0146	slr1079	slr0601	slr1171	slr1125					sll0330	ssr2067	slr0447						slr1829																						sll1405
	sll1285	sll1973	ssr2711	slr1051	slr1999	slr0147	slr0885	smr0005					sll1323	sll1457	sll1876						slr0981																						slr1857
	sll0843	ssl3437	slr1597	slr1761	sll1053	slr0291	slr0075	sll0577					sll2006	slr0473	slr1986						slr1843																						sll1851
	slr1999	slr0708	slr1841	slr0752	slr0179	sll1282	slr1611	sll0018					slr0351	slr1737	sll1577						sll1274																						sll1316
	slr0362	ssl3127	slr1894	slr1506	sll1780	slr1201	ssr2711	slr1201					sll1973	slr1828	slr0572						ssl2162																						sll1321
	sll1739	sll1206	ssl1707	slr1856	slr1672	slr0351	sll1182	slr0901					sll1809	sml0008	ssr0330						sll1201																						slr1492
	slr0600	slr1125	sll0157	slr0871	sll0986	sll0222	slr1614	ssl3445					slr1046	ssr2016	sll1091						slr0293																						sll1712
	ssr2009	sml0008	slr0565	slr0144	sll1382	sll0262	slr0741	slr1074					sll0898	slr0606	sll1534						sll1220																						slr1239
	slr1614	sll1784	sll1374	sll1101	slr1128	sll1605	slr1851	sml0001					slr0853	slr0923	sll1830						slr0237																						sll1683
	ssr1562	slr1161	slr1614	sll1452	sll1274	smr0005	slr0732	slr0394					slr0804	slr1070	sll0771						slr1865																						ssr0330
	sll0762	sll1185	sll0020	slr1125	slr1598	sll1802	slr0006	sll1799					slr0886	sll0553	slr2067						sll0443																						sll1823
	slr0231	sll1799	slr1657	slr2136	sll0194	sll2005	slr1608	sml0008					slr1751	slr1626	slr0749						slr1813																						slr1604
	slr0445	slr1600	slr1390	sll1595	slr1519	slr0750	sll1144	sll1824					slr0944	slr0081	slr0335						sll0158																						slr1737
	sll0761	slr1097	sll1968	sll1418	slr1383	ssl3127	ssl1707	sll1366					slr1506	sll0517	slr0772						slr0982																						sll0749
	slr1037	ssl0483	slr1770	slr2057	slr1113	slr0193	sll0020	sll1317					slr1125	sll1198	sll1184						slr1363																						slr1176
	slr1886	sll1198	sll0205	sll0576	sll1427	sll1531	sll0183	slr0151					sll0549	slr0447	slr0750						sll0141																						sll0408
	sll1980	sll1785	slr1670	sll1809	sll1687	sll0018	ssr1768	slr0150					sll1712	sll0710							sll1634																						slr0380
	slr1821	sll1783	slr0381	ssl2874	slr0741	sll0037	slr1752	slr1860					sll1967	ssr3129							slr0656																						ssl1633
	sll0183	sll0359	ssr0761	smr0006	slr0594	slr2053	slr1119	sll1803					slr1171	slr0900							sll1293																						sll1579
	sll1681	slr0335	slr1083	slr0272	slr0544	slr1945	slr1598	slr1020					sll1473	slr1234							sll1224																						sll0923
	sll0595	slr1808	slr0077	slr1020	ssr1768	sll1317	slr1743	slr0804					slr0335	slr0157							sll2009																						slr1096
	sll0330	slr1763	sll1629	sll0222	sll1062	slr1096	slr0257	slr1856					slr0898	slr0195							slr1735																						slr1181
	slr1391	sll1577	slr0491	sll1291	ssr0761	slr0144	slr1519	slr2057					slr0670	sll1600							sll0696																						slr1214
	slr1378	sll0576	ssr1041	sll1530	sll0205	slr1230	slr2107	slr1329					sll0539	slr1261							slr0331																						slr1674
	sll1482	slr1855	ssl1520	slr0220	slr0878	sll1101	slr1498	slr0869					sll1325	slr0758							sll1002																						slr1919
	ssr1038	sll1526	sll1268	sll1605	ssl2069	slr1020	sll1365	sll0257					slr0552	sll0198							sll0920																						ssr2831
	slr1259	slr2067	sll0761	sll1802	sll0897	slr1552	sll1624	sll2005					sll1194	slr1608							slr0541																						sll1667
	ssl2069	sll0689	sll0762	slr1839	slr1974	smr0006	sll1427	sll1473					sll1326	sll0857							slr1266																						slr0753
	sll0898	slr1096	sll0539	slr1230	slr1886	sml0004	slr1037	sll1810					slr0171	slr0421							slr0977																						slr1046
	slr2126	sll1801	slr2127	slr0149	slr1167	slr1437	sll1716	sll1119					sll1515	slr1434							slr1657																						slr0955
	slr1220	slr0012	slr0552	slr1437	slr0264	ssr3451	slr1520	sll1292					sll1524	smr0005							slr0740																						ssr1527
	slr0250	slr2094	slr0058	sll0026	sll1392	sll0577	slr1390	ssl0020					ssl1707	smr0008							sll0584																						sll0041
	sll1041	slr1853	slr0890	slr1643	slr1390	sll0253	slr0920	slr0875					slr0946	ssr3304							sll0072																						sll1626
	slr0251	slr0272	slr0264	slr1942	sll1400	sll0944	slr0489	sll1805					slr0994	sll0451							sll1085																						sll1577
	sll0614	ssr2831	slr0682	slr1097	slr0616	sll1270	sll0888	slr1761					slr1854	slr1369							sll1053																						slr0006
	slr0103	sll2013	sll1536	sll0327	sll0762	slr0875	slr1383	slr0244					slr0144	slr1827							slr1816																						slr0099
	slr0089	sll0518	sll0995	sll0819	slr0250	sll0518	slr0082	slr1096					slr0089	ssl1690							sll0514																						slr0698
	slr1100	sll0037	sll0194	sll0253	slr1846	slr1643	slr1238	slr0750					sll1184	ssr2153							slr1022																						slr1237
	sll0238	sll0783	slr0184	ssl3127	sll1512	slr1856	sll1319	sll0944					sll1119	sll0477							slr0489																						sll0249
	sll1666	slr0875	slr1127	sll1077	slr0181	sll1291	slr1999	slr0147					sll1820	slr1019							sll1542																						sll1070
	ssl3769	slr1854	sll1862	sll1081	ssr2711	slr0149	slr0196	sll1835					ssr2549	slr0587							sll0374																						slr0474
	ssr1407	slr1634	slr0935	slr0351	sll0498	sll1306	sll1681	sll1091					ssr1768	slr0298							slr0379																						slr1254
	sll1888	sll1472	slr1150	sll1306	ssl1707	sll1835	sll0938	sll1021					ssl2615	slr1568							slr0545																						slr1616
	slr1246	slr0750	slr1747	sll1830	slr0489	slr0146	sll1392	sll1079					slr1459	slr2071							sll0208																						ssl2542
	slr1450	sll1212	slr1949	sll1712	slr1448	slr0041	slr0594	sll1804					slr1519	slr0601							sll0780																						slr2131
	slr0298	ssl3093	slr1821	slr1165	slr1613	ssl2874	slr1100	sll1270					sll0986	sll1694							slr0309																						sll0528
	slr1816	sll1322	slr1189	slr1176	sll1043	sll1079	slr1657	sll1306					slr1999	slr1232							sll0266																						slr1915
	slr0211	sll0822	slr2092	sll0771	slr0565	slr0394	sll1541	sll1338					sll0614	ssr1562							slr0381																						sll1785
	slr1095	sll1281	sll0208	slr0244	slr1220	sll0819	sll0763	slr1176					slr1128	slr1420							slr1545																						slr1020
	sll1374	slr0772	slr0217	sll0772	sll1906	slr1161	sll0981	sll1530					slr1649	sll1205							slr2089																						slr1277
	sll1773	sll0427	slr1287	sll1796	sll0183	slr0804	sll0208	slr1643					ssl1911	slr0695							sll0169																						slr1945
	sll0981	slr1124	slr0179	sll1525	sll1680	sll1799	slr1079	slr0148					slr1020	sll1057							sll0513																						ssl1911
	sll1696	sll1578	slr0089	slr1945	ssr2317	slr1176	slr1260	sll1206					slr1552	slr0591							sll1086																						sll1270
	slr1448	sll1327	sll0749	sll1212	slr1535	slr1655	slr1535	sll0253					slr1894	slr1454							slr1276																						sll1325
	slr0217	sll1579	slr0492	slr2067	slr2107	sll1803	slr0742	slr0272					ssr3304	sll0149							slr0938																						sll1349
	slr0264	slr0752	slr1598	slr0900	slr0971	slr1835	sll1757	ssr1375					slr0885	sll0853							slr1894																						slr0169
	slr0692	ssl2615	slr0337	sll1282	ssr1041	sll1804	sll0614	slr1763					slr1615	sll1388							slr0666																						sll0982
	sll0756	slr0749	slr0257	sll1453	sll1072	sll1530	sll1053	slr1230					ssr1375	sll1430							slr0591																						slr1228
	sll0838	sll1326	slr1615	sll1577	slr0798	slr0901	slr0994	slr2052					sll0508	sll1629							sll0814																						slr1756
	slr1114	sll1323	slr0974	sll1316	sll0238	sll1292	sll1906	sll1525					slr1119	slr0284							sll1432																						slr1209
	slr0404	sll1325	slr1391	slr1600	slr1287	sll1091	sll1739	slr0291					slr2034	slr1031							slr1498																						sll0856
	sll1123	sll1638	slr1846	sll0108	sll0595	sll1805	slr1926	sll1801					sll1101	slr1971							sll0786																						sll1185
	sll1692	sll1580	sll1123	slr0012	slr1747	slr2052	slr1113	sll0819					sll1525	slr1165							slr1619																						slr0948
	sll1397	sll1796	sll0220	sll1206	sll1144	slr1124	slr0565	slr1124					slr1846	sll1086							sll0459																						smr0001
	ssr2317	ssr3383	sll1382	sll1292	sll0157	slr0506	slr1220	sll1291					slr2095	sll1504							slr0984																						slr1173
	slr0594	sll1324	sll0293	slr0875	slr1037	sll1316	sll1888	slr0144					slr2053	sll0178							slr0402																						slr1550
	slr0580	sll1321	slr1613	slr0804	ssl1520	sll0172	ssl2971	slr0506					sll0220	sll1973							sll0062																						ssl3769
	sll0539	slr0513	slr1095	sll1456	sll0982	sll1109	sll1512	slr1808					slr1886	slr0090							slr1274																						slr1846
	slr1189	sll1471	sll1537	slr1162	sll0995	slr2051	sll1698	ssl3127					slr1246	slr0517							sll0587																						sll0667
	slr0493		sll1666	slr0506	slr0789	sll1307	sll1849	sll0327					slr1079	ssr0693							sll2012																						sll1471
	sll0839		ssr2317	slr1552	slr0920	ssr1375	slr1705	slr2051					sll1455	sll1656							slr0089																						sll0101
	slr1167		sll0498	sll0172	slr1815	sll1525	slr0841	sll1307					sll1784	slr1289							sll0995																						sll0381
			slr0975	sll2005	sll1629	sll1194	slr1287	slr1200					sll0026	slr1076							slr0625																						ssl2250
			slr0594	sll0258	slr0007	slr1513	sll2015	slr1437					sll0135	ssr2049							slr1152																						slr1672
			slr0362	slr1096	ssr1425	sll1810	slr1827	slr1655					slr1839	sll0241							slr1449																						slr1929
			sll1319	sll1338	slr0682	slr1200	slr0935	slr0149					slr0852	slr1160							sll0252																						slr2087
			ssr1425	sll1805	slr0059	sll1712	sll0540	ssr3451					slr1201	slr0795							slr0975																						sll1029
			ssr1407	ssr1375	slr0890	sll0258	slr1192	sll1807					slr2030	sll1898							slr1746																						sll1127
			slr0920	slr1763	slr0058	sll1526	slr1805	sll0172					sll0421	slr1616							slr1164																						slr0110
			sll0925	sll1308	sll0264	sll1473		ssl3436					slr1037	sll0327							ssr1425																						sll1005
			slr1519	slr1200	slr0935	slr0749		sll1078					slr1805	sll0236							sll1575																						sll1282
			sll1400	sll1526	slr0445	slr0906		slr1161					sll1803	slr1456							slr0827																						slr1942
			sll0614	slr0906	sll1374	slr0772		slr0900					slr1176	slr1851							slr1812																						ssl0563
			sll0221	sll0577	sll1672	sll1801		slr0772					slr0213	sll2001							slr2096																						slr0331
			sll0763	sll1835	slr2127	sll1078		sll2013					slr0220	slr1484							sll1502																						slr1377
			slr1220	sll1109	slr1638	sll1578		sll0783					slr1902	sll0470							slr1595																						slr1808
			sll0183	slr1459	sll0763	ssl0483		slr0146					slr1660	slr1677							slr1275																						ssl2598
			sll1697	sll1973	sll1482	sll0359		sll1316					slr1189	slr0742							sll1641																						sll1234
			slr1081	slr2051	slr0734	slr1808		slr1552					sll0263	ssl2501							sll1251																						sll1281
			sll1154	sll1198	sll0614	sll2013		sll1185					slr0906	sll1242							slr1397																						sll1862
			slr1114	slr1986	sll0220	slr1853		sll1472					slr1376	ssl3446							sll0781																						slr0924
			slr0326	slr1161		sll1322		ssl3437					sll1260	sll1441							sll0842																						slr1732
			sll1980	ssl2615		sll1323		sll0108					sll0553	slr1890							slr1616																						sll1801
			slr1612	sll1185		ssl3436		slr1835					sll1213	sll0421							sll0625																						sll0027
			sll0869	slr0898		sll1785		slr0906					sll0068	sll1503							slr0090																						sll1022
				sll1184		sll1783		sll1281					slr1498	sll0830							slr0364																						slr1198
				sll1810		sll1784		slr1634					slr1949	sll1377							sll0402																						slr1476
				smr0004		ssl3437		sll1526					slr0489	sll1696							sll1315																						sll0470
				sll2013		sll1450		slr1459					sll1660	sll0520							sll0800																						sll1541
				sll1281		sll0327		smr0006					slr1622	sll0252							slr0983																						slr0152
				sll1079		ssl2615		sll1712					ssl0483								slr1254																						sll1580
				sll1578		slr1859		sll1577					sll0410								slr1518																						sll0998
				slr2094		sll0783		sll0258					sll0264								slr1079																						sll1019
				slr1124		sll1185		slr1853					slr0945								slr0662																						sll1981
				sll1803		sll1321		slr0749					ssr2831								sll1112																						ssl3044
				slr0513		sll1324		sll1578					slr1819								sll1697																						sll1911
				sll0518		slr1459		sll0822					slr0244								sll0687																						slr1204
				sll1804		sll1807		sll1783					slr0041								sll0171																						sll0821
				slr0288		sll1325		sll1323					slr2051								slr1618																						sll1640
				sll1307		smr0004		ssl2615					ssr1736								slr1798																						sll1876
				sll1799		slr0900		sll1784					sll0772								sll1353																						sml0003
				slr0394		slr2094		sll1454					slr1856								slr0912																						sll0789
				slr1853		sll0108		sll1638					sll1427								sll1939																						slr0462
				ssl0483		sll1638		slr2094					sll1363								slr0398																						sll0533
				slr0899		sll1281		sll1321					sll1864								sll1659																						sll0898
				sll1807		sll1184		sll1184					slr1161								slr1648																						sll1669
				ssl3093		sll1326		ssl3093					slr1390								sll0760																						sll1672
				ssl3436		sll1327		sll0359					sll0051								slr0311																						sll1802
				slr1859		sll1454		sll1324					sll1541								slr1378																						sll0539
				slr0750		ssr2831		ssl0483					slr2072								slr0058																						sll0875
				sll1473		slr1855		sll1785					sll1577								slr0299																						sll1069
				slr1808		sll0822		slr1859					sll1338								sll1488																						slr1357
				slr0737		slr0288		sll1194					slr0288								slr1793																						sll1324
				sll1321		sll1472		sll1450					slr1859								slr1811																						sll1784
				sll1323		slr1854		slr0288					sll1818								slr1065																						sll0517
				slr0335		sll0427		sll1322					slr1330								slr1235																						slr1597
				slr0447		slr0737		slr1855					sll1687								slr0320																						sll1212
				sll1785		ssl3093		sll0427					sll0017								slr0919																						sll1308
				sll1638		sll1577		sll1327					slr1364								slr1267																						sll0356
				sll0427		slr0335		slr2067					slr1448								slr2082																						slr1459
				sll1801		slr1634		sll1326					sll1821								slr1202																						sll2005
				sll0359		slr0898		slr1854					slr0630								slr0060																						sll0207
				ssl3437		slr2067		sll1325					sll0661								slr1863																						sll0685
				sll1783		slr1986		smr0004					slr1127								slr1571																						sll1864
				sll1579		ssr3383		slr1986					sll1261								sll1831																						slr1164
				sll1078		sll1453		sll1796					slr0149								slr0959																						ssr2549
				slr1634		slr0899		ssr2831					slr0261								sll0922																						slr1636
				sll1325		sll1579		slr0335					slr0737								slr1737																						ssl1046
				sll1784		sll1796		slr0737					sll1380								ssr3467																						sll1030
				sll1322		sll1452		slr0898					sll1721								slr0741																						sll1751
				sll1327		slr0447		slr0899					ssr1041								sll1484																						sll2014
				ssr2831		sll1580		sll1579					slr0752								sll1750																						sll0766
				sll1324		sll1471		ssr3383					sll0576								slr0492																						slr0610
				sll1194				sll1453					slr0059								slr0618																						slr2060
				slr1855				sll1452					slr0948								sll1832																						ssr2333
				sll1326				sll1580					sll1292								ssl0438																						sll0819
				sll0822				slr0447					slr0148								sll1883																						sll1384
				slr1854				sll1471					sll1830								slr2018																						slr1379
				slr0749									slr1639								slr1932																						slr1828
				slr0772									slr2127								slr1855																						slr2104
				sll1580									slr0291								slr0211																						sll0846
				ssr3383									sll1317								slr1799																						sll1689
				sll0783									slr1162								slr2046																						sll1804
				sll1472									sll0762								sll1784																						slr0813
				sll1471									sll1291								sll1242																						sll0142
													sll0763								sll1769																						sll1624
													sll0869								sll1182																						ssr3383
													slr0231								slr0907																						sll0656
													sll1824								sll0370																						sll1908
													sll0766								sll1783																						slr0806
													sll1471								slr1077																						sll0897
													ssr2711								sll1590																						slr0326
													slr1511								sll0086																						slr0915
													sll1457								slr0883																						sll1509
													slr0445								slr1171																						slr0551
													sll1123								sll0107																						slr0804
													sll1244								sll0741																						slr1192
													slr1645																														slr1623
													smr0005																														slr0109
													slr0217																														sml0008
													sll1531																														slr0774
													slr0920																														slr1908
													sll1814																														sll0556
													ssl1426																														slr0301
													sll0487																														slr0376
													slr0326																														slr1129
													sll1980																														slr0309
													sll1187																														slr1643
													sll0819																														sll1884
													sll0920																														slr0269
													sll1629																														slr0443
													slr1082																														slr0585
													slr0565																														slr1070
													sll0222																														slr1293
													slr0452																														sll0823
													slr0789																														slr0796
													slr1657																														slr0839
													slr0582																														sll1799
													sll1322																														slr0076
													sll1762																														sll0541
													sll0314																														slr0083
													slr1200																														slr0593
													slr1471																														sll1755
													sll0018																														slr0500
													sll0690																														slr1240
													slr0426																														sll0431
													slr1827																														ssr3184
													ssl3382																														sll0576
													slr1770																														sll0871
													sll0736																														sll1744
													slr0492																														sll1271
													slr0936																														sll1816
													sll0771																														sll0078
													sll1342																														sll1154
													slr1675																														sll1158
													sll0888																														slr2083
													sll1306																														sll0790
													slr1188																														sll1397
													slr1520																														slr2031
													slr0093																														slr0954
													sll1282																														slr1522
													sll0980																														sll1800
													slr1665																														slr1322
													sll1456																														sll1767
													slr0783																														sll1984
													sll1198																														sll1532
													slr1705																														sll0096
													slr0483																														sll1112
													sll0396																														slr1761
													sll0925																														sll1762
													slr2002																														ssl3093
													sll0149																														sll1054
													sll1926																														sll1563
													sml0008																														sll0170
													ssl0564																														sll1028
													sll0221																														sll1057
													slr1302																														sll1187
													slr2049																														slr1916
													slr1306																														sll0710
													sll1822																														slr0149
													sll0871																														slr0722
													sll0872																														sll0735
													slr0581																														sll0783
													sll1866																														sll0760
													sll1040																														sll0822
													sll1054																														sll1495
													slr0676																														slr0150
													ssl2595																														slr1638
													slr0681																														sll0026
													sll1884																														ssl2162
													slr1676																														sll0814
													sll1514																														slr1536
													ssl3580																														sll0992
													sll0173																														sll1229
													slr0682																														ssl1920
													slr0709																														sll0445
													sll1078																														slr1110
													sll2005																														slr1887
													sll0856																														sll1638
													slr0019																														sll1909
													slr0328																														slr1187
													slr0544																														slr1958
													slr1608																														sll0258
													sll1268																														sll0603
													slr0765																														sll1530
													ssl0020																														sll1633
													smr0004																														sll1882
													sll1070																														slr0195
													slr0447																														slr0288
													slr1738																														slr0880
													slr1170																														slr1114
													slr1098																														slr1462
													sll0944																														slr1564
													slr2033																														sll0180
													slr0541																														sll0444
													slr1437																														slr0642
													ssr3188																														slr1203
													slr1431																														slr1856
													slr2025																														sll0873
													slr0708																														sll1317
													slr0889																														sll1665
													sll1400																														sll1867
													slr1590																														sll2002
													sll1304																														slr0817
													ssl2781																														slr0907
													slr0776																														slr1708
													slr1986																														smr0010
													slr0191																														sll0020
													slr2097																														sll0262
													sll1336																														sll1072
													slr2067																														sll1652
													slr1689																														slr0366
													sll1528																														slr0557
													slr1062																														slr1716
													ssl1807																														slr1760
													sll1041																														slr1796
													slr0891																														sll0573
													sll0858																														sll1121
													ssl0453																														sll1685
													sll1453																														slr0095
													sll1270																														slr1100
													sll1192																														slr1161
													ssl1417																														slr1224
													slr0554																														smr0003
													sll1559																														sll1819
													sll0936																														slr0156
													slr0796																														slr0168
													slr1192																														slr0775
													sll1275																														slr1236
													sll1452																														sll0807
													slr0751																														sll1544
													sll0735																														sll1688
													slr0150																														sll1898
													sll1888																														slr0230
													slr0381																														slr0581
													slr1646																														slr2126
													sll1628																														slr0755
													sll1212																														slr1364
													slr0337																														slr1767
													sll1021																														slr2113
													sll1109																														slr2123
													sll0595																														sll0283
													sll1274																														sll0699
													slr0741																														sll1721
													sll1849																														sll1817
													sll0253																														slr0710
													slr1300																														slr1165
													slr0925																														sll0668
													sll0238																														slr1485
													sll0337																														slr1097
													sll1099																														sll1927
													slr1194																														slr1689
													slr1140																														sll1769
													sll1752																														sll1809
													sll0020																														slr1895
													slr0151																														sll1053
													sll0843																														sll1086
													slr0050																														sll0733
													ssl3549																														sll1525
													sll1624																														sll1559
													sll1744																														sll0200
													slr0257																														sll1031
													slr1291																														sll1482
													sll0033																														slr0505
													sll1079																														ssl0020
													sll1595																														sll1193
													sll0670																														sll0933
													sll1434																														sll1680
													slr1391																														sll1746
													sll1665																														slr1205
													slr0147																														sll0759
													sll0927																														slr0352
													sll1392																														sll0377
													sll0567																														slr2117
													sll1443																														sll0682
													sll1387																														sll1653
													ssr1114																														sll1841
													slr0597																														slr0164
													sll0621																														ssr1407
													sll0823																														sll1275
													slr0211																														sll1306
													slr1851																														sll1359
													slr0618																														slr1508
													sll0418																														slr1771
													sll0689																														sll1256
													slr0179																														sll1663
													sll1981																														sll1806
													slr0184																														slr1367
													sll0924																														ssr1176
													slr2032																														sll0550
													sll1206																														sll1017
													slr1550																														sll1787
													sll0394																														slr0197
													slr2001																														slr0752
													slr0146																														slr1417
													slr1898																														sll1969
													sll1374																														slr0360
													slr1638																														slr0884
													slr0918																														slr1055
													slr1719																														sll1526
													sll1697																														slr0007
													sll1921																														slr2053
													slr0298																														sll1283
													sll2007																														sll1716
													sll1905																														smr0004
													sll0794																														sll0672
													sll0857																														sll1960
													sll0546																														slr0483
													slr0374																														slr0613
													sll0176																														sll0201
													sll0995																														sll1395
													slr1975																														sll0504
													slr0974																														sll1027
													slr0083																														sll0184
													slr0493																														slr0032
													slr0172																														sll0540
													sll0755																														slr0064
													slr1672																														slr1920
													sll1027																														sll1329
													slr1991																														sll1531
													sll1011																														slr1429
													sll1468																														slr0093
													slr0012																														slr1066
													sll1671																														slr1075
													slr1113																														slr1115
													sll1654																														slr1437
													slr1885																														slr2084
													sll0711																														sll0729
													slr0444																														sll1201
													slr0619																														sll1353
													sll1159																														ssr3122
													slr1932																														slr1390
													slr0872																														sll1427
													slr1974																														slr1594
													slr1311																														slr2015
													sll0533																														sll1436
													slr1288																														sll1599
													slr0431																														slr0909
													slr1821																														sll0199
													sll1746																														slr1275
													sll1144																														slr1403
													sll1077																														slr1678
													sll0327																														slr1957
													slr1331																														slr1788
													sll0767																														sll1023
													slr2024																														sll1404
													slr0680																														slr1509
													slr0935																														sll1566
													sll1366																														slr0081
													slr0023																														slr1267
													slr0075																														slr0739
													smr0006																														sll0037
													slr0851																														slr1524
													slr0845																														sll1305
													slr1739																														sll1895
													sll1330																														slr0877
													sll1329																														slr1261
													sll0981																														slr1829
													slr0930																														ssr2699
													slr2107																														sll1119
													sll0226																														slr0077
													slr0909																														slr0442
													sll0038																														slr1318
													slr1150																														sll1255
													slr1078																														sll1546
													sll1036																														slr0395
													sll1188																														ssl2717
													sll1679																														sll0704
													slr1289																														sll1440
													slr0082																														slr0161
													sll2015																														slr1992
													sll1389																														slr1087
													slr0519																														slr1579
													slr1407																														sll1808
													slr1503																														slr0265
													sll0687																														slr1081
													slr1100																														slr1770
													slr1964																														slr1720
													ssr3451																														slr1837
													slr2057																														sll1878
													sll1020																														slr0546
													slr0556																														sll1713
													sll0240																														sll1450
													slr0074																														slr0476
													slr2135																														ssl0296
													sll0733																														sll1615
													ssl2069																														ssr0817
													slr0756																														slr0974
													sll1951																														sll1821
													slr1315																														slr1584
													slr1681																														sll0295
													sll1450																														slr0652
													sll0777																														slr0959
													sll0552																														slr0926
													sll0184																														ssl0452
													sll0528																														sll1130
													sll1285																														slr1423
													sll1659																														ssr2799
													sll0084																														sll0518
													sll0185																														sll1362
													slr1743																														sll1167
													slr0063																														slr0261
													ssl1784																														slr1984
													sll0982																														sll1286
													slr1383																														sll1639
													slr0535																														slr0530
													sll1892																														sll0654
													slr0058																														slr1319
													sll1469																														sll0494
													slr2060																														slr1213
													sll0800																														slr1715
													slr2023																														ssr0390
													sll0629																														sll1268
													sll2002																														slr0786
													slr2073																														slr1876
													slr1547																														sll0396
													sll0662																														sll0834
													slr1655																														slr0854
													sll1841																														slr2121
													slr1281																														sll0945
													sll2014																														slr1932
													sll0293																														sll1394
													slr1377																														slr1368
													slr1648																														slr0905
													slr1347																														slr1128
													sll1308																														ssl0259
													slr0077																														sll1998
													slr0775																														slr1951
													slr0901																														ssr2723
													sll0208																														sll0843
													sll1091																														slr1139
													slr0435
													slr0362
													slr0656
													slr0338
													sll0751
													ssl1498
													slr1406
													ssl3829
													slr1397
													sll0489
													sll0565
													slr1670
													sll1755
													sll1425
													sll0194
													ssl3441
													slr1627
													slr0975
													slr1257
													slr0398
													slr1470
													ssr1604
													sll0838
													slr0007
													slr0615
													slr1752
													slr0654
													slr2042
													sll1698
													slr1208
													slr1656
													slr1030
													sll1716
													sll0586
													sll1931
													sll1874
													sll1876
													slr1419
													slr0322
													slr1542
													slr1780
													sll1773
													sll2009
													slr0108
													sll0296
													sll0420
													sll0047
													sll0157
													sll0895
													sll1186
													ssl0543
													slr1072
													sll1666
													sll1355
													slr0865
													slr1109
													slr0239
													slr0601
													slr1238
													slr1692
													slr1611
													sll1062
													slr1403
													sll0862
													sll1002
													slr1513
													slr1287
													smr0009
													slr0196
													sll0584
													slr0724
													slr2102
													sll1638
													sll0271
													sll0062
													sll0524
													slr1816
													sll0436
													slr1841
													sgl0002
													slr0341
													slr2087
													sll0613
													sll0641
													sll1633
													slr1260
													ssl1520
													sll0006
													slr0194
													slr1703
													sll1454
													sll0829
													slr1095
													slr1530
													sll1383
													slr0742
													slr2009
													slr0300
													slr0404
													slr1950
													slr1456
													sll0254
													sll1568
													sll0760
													ssr2061
													slr0208
													slr0734
													sll1362
													slr0969
													slr1366
													sll1862
													slr1731
													slr1440
													sll0247
													ssl3769
													sll1932
													sll0053
													sll1081
													ssr0336
													sll0329
													slr0981
													sll1869
													slr0957
													slr1052
													sll1542
													sll0891
													ssl3127
													sll0257
													sll1880
													sll0416
													slr1236
													sll1461
													slr1492
													slr1438
													ssl1263
													sll1512
													sll0892
													sll0361
													ssr1407
													sll1388
													slr1019
													slr0327
													slr0940
													slr1228
													slr0076
													slr0659
													sll0195
													sll1318
													slr1413
													sll1249
													slr0388
													sll1482
													sll0544
													ssl2971
													slr0982
													sll1916
													slr1930
													slr1972
													sll1757
													slr1490
													sll0019
													sll0205
													slr1835
[truncated: 198 more columns]
